# Supplementary material for: 5-Carb­oxy-1,3-bis­(carb­oxy­meth­yl)-4-imidazolinium-4-carboxyl­ate
Source: Acta Crystallogr Sect E Struct Rep Online. 2011 Dec 23;68(Pt 1):o230. doi: 10.1107/S160053681105416X (PMC3254562; doi:10.1107/S160053681105416X)
Supplement: Supplementary file 2 [file e-68-0o230-Isup2.hkl]

# 
# h,k,l, Fc-squared, Fo-squared, sigma(Fo-squared) and status flag 
# 
data_I
_shelx_title ' Pbca in Pbca' 
_shelx_refln_list_code          4 
_shelx_F_calc_maximum      202.72 
_exptl_crystal_F_000      1120.00 
_reflns_d_resolution_high  0.8107 
 
loop_ 
 _symmetry_equiv_pos_as_xyz 
 'x, y, z' 
 '-x+1/2, -y, z+1/2' 
 '-x, y+1/2, -z+1/2' 
 'x+1/2, -y+1/2, -z' 
 '-x, -y, -z' 
 'x-1/2, y, -z-1/2' 
 'x, -y-1/2, z-1/2' 
 '-x-1/2, y-1/2, z' 
 
_cell_length_a     8.9857 
_cell_length_b     7.0407 
_cell_length_c    33.6813 
_cell_angle_alpha  90.000 
_cell_angle_beta   90.000 
_cell_angle_gamma  90.000 
 
_shelx_F_squared_multiplier     1.000 
 
loop_ 
 _refln_index_h 
 _refln_index_k 
 _refln_index_l 
 _refln_F_squared_calc 
 _refln_F_squared_meas 
 _refln_F_squared_sigma 
 _refln_observed_status 
   2   0   0    14709.41    12860.17   1168.52 o 
   4   0   0    24843.78    23803.24   1781.98 o 
   6   0   0      199.25      183.25     10.27 o 
   8   0   0      752.09      674.21     35.54 o 
  10   0   0       43.30       23.51     14.05 o 
   2   1   0     3241.73     2996.78     47.79 o 
   4   1   0     8594.14     8454.95    171.45 o 
   6   1   0      789.51      755.08     21.68 o 
   8   1   0      293.26      381.75     33.70 o 
  10   1   0       12.23        5.83     10.00 o 
   0   2   0     4002.97     3742.32     82.82 o 
   2   2   0     7368.57     7677.38    124.44 o 
   4   2   0      808.63      762.88     15.98 o 
   6   2   0      211.77      238.39      8.77 o 
   8   2   0      459.92      473.95     77.18 o 
  10   2   0        2.63       28.53     16.32 o 
   2   3   0      288.74      271.09      7.46 o 
   4   3   0       19.08       21.95      5.21 o 
   6   3   0        0.08       -2.33      4.10 o 
   8   3   0     1100.45     1138.42     39.32 o 
  10   3   0      205.25      233.16     22.52 o 
   0   4   0      311.30      360.95     12.91 o 
   2   4   0     2020.92     2174.95     37.65 o 
   4   4   0       51.98       56.68      5.22 o 
   6   4   0      509.93      538.38     16.68 o 
   8   4   0      566.25      414.83    128.30 o 
   2   5   0     1013.33     1012.45     24.17 o 
   4   5   0       77.36      103.24      8.59 o 
   6   5   0     2274.59     2269.43     55.33 o 
   8   5   0       18.34        4.50     14.07 o 
   0   6   0     1396.60     1264.16     62.22 o 
   2   6   0     1799.59     1651.82     47.63 o 
   4   6   0      746.80      701.95     26.45 o 
   6   6   0      127.15      133.57     41.06 o 
   8   6   0       53.37       78.38     45.77 o 
   2   7   0       24.89        7.59      9.43 o 
   4   7   0      139.02      184.26     17.01 o 
   6   7   0       15.59       10.00     14.26 o 
   0   8   0      103.06      143.35     23.37 o 
   2   8   0       10.20        8.83      8.44 o 
   4   8   0        1.93        4.44      9.56 o 
   1   1   1      310.11      368.28      5.61 o 
   2   1   1    28548.79    30228.30    549.23 o 
   3   1   1     3892.74     3625.04     41.05 o 
   4   1   1     7116.39     7020.01     77.83 o 
   5   1   1     5917.15     5805.38     79.51 o 
   6   1   1     1932.41     1984.55     26.72 o 
   7   1   1      157.28      168.52     14.20 o 
   8   1   1      547.07      527.56     31.83 o 
   9   1   1      244.50      249.32     12.28 o 
  10   1   1       15.01       13.41      6.65 o 
  11   1   1        3.11        3.95      6.61 o 
   0   2   1    19130.18    22151.82    545.43 o 
   1   2   1     2104.15     1966.93     23.77 o 
   2   2   1      924.62      865.24     28.38 o 
   3   2   1      677.97      707.35     10.20 o 
   4   2   1       99.41      123.88      3.85 o 
   5   2   1     6520.32     6689.35     75.52 o 
   6   2   1     2453.77     2418.30     30.52 o 
   7   2   1      790.41      752.07     19.02 o 
   8   2   1      203.95      218.64     10.96 o 
   9   2   1       69.63       78.45     11.90 o 
  10   2   1      117.87      110.73     13.38 o 
   1   3   1     2941.75     3108.12     35.35 o 
   2   3   1      130.80      139.78      3.70 o 
   3   3   1     1070.94     1012.30     20.62 o 
   4   3   1      310.84      309.23      7.15 o 
   5   3   1      359.66      352.50      8.08 o 
   6   3   1        6.33        6.96      2.84 o 
   7   3   1      700.16      642.56     15.21 o 
   8   3   1      281.95      321.52     12.73 o 
   9   3   1       88.72       66.12     14.90 o 
  10   3   1      166.50      169.44     20.65 o 
   0   4   1      648.38      682.22     14.87 o 
   1   4   1      146.10      118.65      3.64 o 
   2   4   1        8.88       32.29      3.32 o 
   3   4   1       80.85       80.00      4.90 o 
   4   4   1      230.06      226.04      6.27 o 
   5   4   1        0.51        3.15      3.29 o 
   6   4   1       79.94       86.20      5.67 o 
   7   4   1       74.01       83.30     10.37 o 
   8   4   1      121.99      223.41     49.47 o 
   9   4   1      118.47      121.85     15.31 o 
   1   5   1      116.29      112.78      6.73 o 
   2   5   1      329.56      352.68      9.41 o 
   3   5   1      713.02      712.36     13.71 o 
   4   5   1      245.98      232.68      7.75 o 
   5   5   1       24.38       28.74      4.75 o 
   6   5   1      542.31      599.37     14.29 o 
   7   5   1       30.08       45.49      8.76 o 
   8   5   1       13.83        6.23     10.07 o 
   9   5   1        4.49        1.47     10.28 o 
   0   6   1        6.82       16.77      7.59 o 
   1   6   1        2.40       -0.49      4.69 o 
   2   6   1       43.88       95.67      9.58 o 
   3   6   1       33.70       40.89      6.45 o 
   4   6   1        6.52       21.40      7.17 o 
   5   6   1       60.00       59.69      7.50 o 
   6   6   1        4.74        8.15      6.61 o 
   7   6   1       91.10       69.77     15.24 o 
   8   6   1       89.74       42.74     29.87 o 
   1   7   1       10.90       11.24      6.67 o 
   2   7   1       51.30       42.68      8.01 o 
   3   7   1      124.63      112.69     10.35 o 
   4   7   1      460.78      451.48     17.55 o 
   5   7   1        0.34       -0.35      6.29 o 
   6   7   1        0.10       -5.14      8.52 o 
   0   8   1      252.04      265.72     20.09 o 
   1   8   1       14.27        8.65      6.67 o 
   2   8   1      182.28      179.27     13.07 o 
   3   8   1        1.23        0.84      6.46 o 
   4   8   1       11.88        8.95      7.34 o 
   1   0   2      107.97      115.06      3.71 o 
   2   0   2      319.20      286.49      7.64 o 
   3   0   2    32255.87    27864.52    840.94 o 
   4   0   2      443.89      460.51     14.67 o 
   5   0   2     1417.39     1344.80     26.13 o 
   6   0   2        0.16       -4.79      3.19 o 
   7   0   2       18.14        9.33      6.44 o 
   8   0   2       86.92      103.12     14.35 o 
   9   0   2       47.51       43.42     12.25 o 
  10   0   2       46.33       45.14     11.11 o 
  11   0   2      338.00      338.54     51.08 o 
   1   1   2    20431.66    23208.31    467.13 o 
   2   1   2     7883.82     7870.16     85.67 o 
   3   1   2    24571.59    24266.47    686.80 o 
   4   1   2        8.81       21.19      2.46 o 
   5   1   2     1122.92     1150.41     16.12 o 
   6   1   2     1573.75     1501.30     22.34 o 
   7   1   2       45.13       53.39      7.11 o 
   8   1   2        6.14       31.74     13.04 o 
   9   1   2      103.67      110.95     10.05 o 
  10   1   2        1.14       -2.20      5.20 o 
   0   2   2    32717.23    37338.05   1965.49 o 
   1   2   2     1209.75     1231.67     16.66 o 
   2   2   2    16475.56    18040.37    214.25 o 
   3   2   2      271.27      293.70      5.86 o 
   4   2   2     1967.50     1870.73     23.25 o 
   5   2   2      115.07      143.85      4.93 o 
   6   2   2      379.99      429.95     10.05 o 
   7   2   2      841.72      823.31     17.45 o 
   8   2   2        9.61       50.00     16.95 o 
   9   2   2      337.92      308.91     37.44 o 
  10   2   2      100.34      143.98     11.30 o 
   1   3   2      566.59      642.63      9.08 o 
   2   3   2      156.28      202.25      4.62 o 
   3   3   2     3711.93     3807.02     44.06 o 
   4   3   2     4728.57     4732.69     54.23 o 
   5   3   2       53.01       71.15      4.93 o 
   6   3   2        1.47        7.83      3.82 o 
   7   3   2       62.79       92.17      7.08 o 
   8   3   2       32.16       46.46      7.36 o 
   9   3   2      103.66      113.05     13.74 o 
  10   3   2        8.52       51.05     16.28 o 
   0   4   2     4349.91     4558.42     72.67 o 
   1   4   2      404.23      398.84      6.90 o 
   2   4   2       21.14       22.15      2.36 o 
   3   4   2      157.87      163.74      4.84 o 
   4   4   2       16.64       28.13      3.54 o 
   5   4   2      371.55      353.51      9.52 o 
   6   4   2      114.95      120.58      7.50 o 
   7   4   2       58.14       97.31     18.47 o 
   8   4   2      182.67      216.54     14.89 o 
   9   4   2      113.29      137.78     13.97 o 
   1   5   2      229.85      238.09      7.77 o 
   2   5   2       97.24      112.23      6.47 o 
   3   5   2     1692.57     1574.12     27.23 o 
   4   5   2        3.07        6.43      3.57 o 
   5   5   2       49.14       60.22      5.52 o 
   6   5   2       58.98       82.31     12.18 o 
   7   5   2       32.91       49.99      9.17 o 
   8   5   2       23.71       12.45     10.10 o 
   9   5   2        0.77        5.87     10.13 o 
   0   6   2      308.63      307.37     16.33 o 
   1   6   2       14.32        4.37      5.16 o 
   2   6   2      705.42      730.60     20.15 o 
   3   6   2      239.73      242.06     11.07 o 
   4   6   2       71.35       67.14      7.77 o 
   5   6   2       34.40       40.28      6.80 o 
   6   6   2        4.57        4.10      6.64 o 
   7   6   2       66.36       74.41     15.85 o 
   1   7   2      197.56      190.37     11.70 o 
   2   7   2       42.09       40.54      7.74 o 
   3   7   2       77.67       81.85      9.29 o 
   4   7   2       85.59      118.55     10.65 o 
   5   7   2      148.57      156.80     12.06 o 
   6   7   2      116.41      105.57     12.27 o 
   0   8   2       36.64       34.54     14.73 o 
   1   8   2        0.03        5.12      6.59 o 
   2   8   2       15.15       19.22      7.50 o 
   3   8   2       10.64        9.22      7.07 o 
   4   8   2       92.96       88.45     10.41 o 
   1   1   3      543.12      556.33      7.73 o 
   2   1   3    10563.24    10698.63    122.78 o 
   3   1   3     4901.67     4814.80     55.23 o 
   4   1   3      400.79      392.25      6.91 o 
   5   1   3       41.85       42.48      4.13 o 
   6   1   3       18.32       38.01     10.75 o 
   7   1   3      653.24      637.67     14.07 o 
   8   1   3      368.43      330.22     43.59 o 
   9   1   3       35.14       31.51      6.95 o 
  10   1   3        2.77       -1.90      5.45 o 
   0   2   3     3555.16     3790.39     77.26 o 
   1   2   3     7584.69     7945.98     90.48 o 
   2   2   3     8438.04     9022.19     98.14 o 
   3   2   3      191.02      194.26      4.33 o 
   4   2   3      159.11      153.66      4.75 o 
   5   2   3      223.42      263.37      6.22 o 
   6   2   3     1691.02     1684.64     24.78 o 
   7   2   3      653.92      675.52     16.43 o 
   8   2   3      547.07      525.44     19.15 o 
   9   2   3      215.59      220.05     14.86 o 
  10   2   3      141.91      139.95     16.89 o 
   1   3   3     4926.62     5114.80     60.07 o 
   2   3   3       69.63       91.38      3.22 o 
   3   3   3      914.48      892.92     12.71 o 
   4   3   3     2430.27     2498.56     30.28 o 
   5   3   3     1100.79     1071.70     15.61 o 
   6   3   3      245.48      267.14      7.92 o 
   7   3   3      597.64      602.23     18.96 o 
   8   3   3      212.25      207.07     15.13 o 
   9   3   3      184.64      191.89     23.92 o 
  10   3   3       38.84       59.17      8.75 o 
   0   4   3     2850.01     3160.25     51.95 o 
   1   4   3       14.21       11.61      1.95 o 
   2   4   3      149.79      188.03      5.17 o 
   3   4   3      524.03      566.12     11.16 o 
   4   4   3      134.63      145.52      5.52 o 
   5   4   3       87.58      113.19      5.84 o 
   6   4   3      862.72      855.44     21.79 o 
   7   4   3      521.87      545.66     15.32 o 
   8   4   3      138.94      128.23     16.18 o 
   9   4   3      104.05      119.55     19.98 o 
   1   5   3     1515.73     1430.83     24.77 o 
   2   5   3      523.17      567.39     13.00 o 
   3   5   3      148.24      195.79      9.18 o 
   4   5   3      103.03      109.43      6.46 o 
   5   5   3      187.78      183.00      8.00 o 
   6   5   3      148.45      143.58      9.83 o 
   7   5   3      352.77      365.00     21.74 o 
   8   5   3       73.10       67.33     15.08 o 
   9   5   3       59.86       48.50     12.92 o 
   0   6   3      168.56      173.29     13.65 o 
   1   6   3        5.63        8.60      5.26 o 
   2   6   3       16.58       28.16      6.01 o 
   3   6   3       54.21       70.98      7.74 o 
   4   6   3       10.59        6.80      6.11 o 
   5   6   3       82.28       79.83     10.09 o 
   6   6   3        6.78       -0.74      6.45 o 
   7   6   3       31.78       13.03     11.46 o 
   1   7   3      156.12      158.95     11.65 o 
   2   7   3      163.62      168.02     13.34 o 
   3   7   3      109.41       96.05      9.84 o 
   4   7   3        1.44       19.39      7.05 o 
   5   7   3       31.04       40.15      8.03 o 
   6   7   3       21.62       11.47      7.46 o 
   0   8   3       32.76       45.80     13.52 o 
   1   8   3       48.07       40.06      8.30 o 
   2   8   3        4.26        9.46      6.91 o 
   3   8   3        3.43        3.93      6.03 o 
   4   8   3       10.66       10.60      6.73 o 
   0   0   4     2297.52     2093.08     72.85 o 
   1   0   4        9.03        7.85      1.09 o 
   2   0   4    41096.01    34980.33    731.24 o 
   3   0   4      259.70      231.27      8.96 o 
   4   0   4      230.55      184.69      5.77 o 
   5   0   4       47.76       53.98      4.03 o 
   6   0   4     1186.79     1180.33     41.30 o 
   7   0   4      101.07       94.39     17.86 o 
   8   0   4      810.76      831.98     40.10 o 
   9   0   4      172.33      204.19     32.40 o 
  10   0   4       97.71      100.41     22.75 o 
  11   0   4      120.66      155.23     25.91 o 
   1   1   4        0.25        3.38      0.75 o 
   2   1   4      229.11      195.74      3.69 o 
   3   1   4       20.00       41.97      4.40 o 
   4   1   4      422.67      390.04      8.41 o 
   5   1   4     1372.19     1280.00     17.51 o 
   6   1   4     2356.07     2262.27     33.71 o 
   7   1   4      235.73      249.52      8.30 o 
   8   1   4        6.93        6.74      6.24 o 
   9   1   4        0.51        0.93      6.32 o 
  10   1   4        4.82        8.71      5.87 o 
   0   2   4       19.83       46.86      5.04 o 
   1   2   4     6053.34     6158.58     70.73 o 
   2   2   4      567.35      598.75      9.04 o 
   3   2   4        1.61        1.63      1.52 o 
   4   2   4      208.51      194.94      5.08 o 
   5   2   4     3017.15     2966.51     45.53 o 
   6   2   4        4.26       24.27      5.46 o 
   7   2   4      354.35      361.10      9.70 o 
   8   2   4       17.95       19.10      6.80 o 
   9   2   4        0.15        4.59      6.57 o 
  10   2   4       23.54       32.35      8.96 o 
   1   3   4     1929.16     1880.63     25.32 o 
   2   3   4     2491.94     2392.15     30.13 o 
   3   3   4      628.32      611.40      9.64 o 
   4   3   4       79.65      100.99      6.06 o 
   5   3   4       75.16       79.16      4.62 o 
   6   3   4      326.24      319.86      8.09 o 
   7   3   4       72.15       97.07      9.44 o 
   8   3   4      124.05      129.65      9.92 o 
   9   3   4       20.32       44.99      9.85 o 
  10   3   4        7.57       30.56      9.39 o 
   0   4   4     7163.42     7801.14    135.10 o 
   1   4   4       16.25       15.34      2.91 o 
   2   4   4     1410.49     1274.52     18.11 o 
   3   4   4     4781.69     4705.96     60.16 o 
   4   4   4      285.84      279.97      7.43 o 
   5   4   4     1039.89      962.82     16.90 o 
   6   4   4      588.86      605.76     15.00 o 
   7   4   4       49.75       65.52      6.67 o 
   8   4   4       27.64       33.04      8.07 o 
   9   4   4        8.29       39.17     10.44 o 
   1   5   4      724.60      747.46     13.96 o 
   2   5   4      410.57      421.59     10.89 o 
   3   5   4      394.13      364.37     10.29 o 
   4   5   4      842.89      778.81     22.69 o 
   5   5   4      239.44      266.80     10.01 o 
   6   5   4       66.46       75.70      7.95 o 
   7   5   4      377.29      288.21     38.56 o 
   8   5   4      137.07      108.61     18.30 o 
   9   5   4       66.32       82.41     13.62 o 
   0   6   4      405.75      394.52     18.92 o 
   1   6   4      725.21      662.27     18.01 o 
   2   6   4       57.64       65.90      7.46 o 
   3   6   4      810.00      738.84     19.43 o 
   4   6   4        0.03        2.55      5.20 o 
   5   6   4       14.29       30.14     12.42 o 
   6   6   4       37.73       41.81      8.48 o 
   7   6   4        3.71       -4.52      8.17 o 
   1   7   4       13.21       21.34      6.61 o 
   2   7   4        0.04       14.32      6.24 o 
   3   7   4      256.12      262.81     13.29 o 
   4   7   4       63.13       84.33     11.75 o 
   5   7   4       30.92       38.57      7.80 o 
   6   7   4        9.78       -1.50      7.13 o 
   0   8   4      253.96      271.42     20.37 o 
   1   8   4       62.36       69.47      9.61 o 
   2   8   4       71.31       64.53      9.34 o 
   3   8   4       46.93       52.25     15.19 o 
   4   8   4       33.80       26.49      7.72 o 
   1   1   5     1436.00     1415.17     19.48 o 
   2   1   5      629.58      595.34      8.27 o 
   3   1   5    10366.18    10752.49    209.22 o 
   4   1   5      103.77      110.68      3.89 o 
   5   1   5      642.81      635.65      9.97 o 
   6   1   5       68.80       96.42      6.60 o 
   7   1   5       61.50       69.66      5.36 o 
   8   1   5        8.66        6.23      5.37 o 
   9   1   5       52.73       88.86     19.03 o 
  10   1   5       55.53       43.61      8.33 o 
   0   2   5       47.36       41.35      3.33 o 
   1   2   5      217.47      235.19      4.79 o 
   2   2   5     9388.50     9841.68    106.93 o 
   3   2   5      793.64      800.61     11.45 o 
   4   2   5      894.44      844.40     12.15 o 
   5   2   5     1584.51     1534.93     22.64 o 
   6   2   5        0.40        4.37      3.00 o 
   7   2   5      140.38      146.94      8.67 o 
   8   2   5       93.87       85.66      8.95 o 
   9   2   5        0.59       -0.93      5.58 o 
  10   2   5       24.68       12.81      6.43 o 
   1   3   5     5969.54     6544.73     80.36 o 
   2   3   5     1143.97     1105.87     15.59 o 
   3   3   5     1263.05     1320.27     17.81 o 
   4   3   5      801.78      716.48     12.20 o 
   5   3   5        2.72        1.32      2.25 o 
   6   3   5      235.92      232.30      8.15 o 
   7   3   5       97.69       94.67      6.45 o 
   8   3   5      109.84      138.55      9.80 o 
   9   3   5      180.61      153.11     11.43 o 
  10   3   5      164.48      132.46     13.23 o 
   0   4   5       49.48       92.32      6.17 o 
   1   4   5      831.04      792.34     12.27 o 
   2   4   5       55.64       69.56      6.71 o 
   3   4   5      719.15      717.80     12.83 o 
   4   4   5      263.32      289.55      7.22 o 
   5   4   5        1.19       13.02      3.17 o 
   6   4   5     1212.68     1145.08     22.25 o 
   7   4   5        8.85       13.49      5.71 o 
   8   4   5       54.61       59.67      9.06 o 
   9   4   5       89.41       91.39     11.01 o 
   1   5   5        6.71       17.79      3.68 o 
   2   5   5      509.77      508.20     11.06 o 
   3   5   5      170.99      194.53      7.56 o 
   4   5   5      446.64      465.36     14.14 o 
   5   5   5      797.18      762.64     19.17 o 
   6   5   5       35.66       48.91      6.77 o 
   7   5   5        7.21        7.62      6.74 o 
   8   5   5        1.12        1.94      8.56 o 
   0   6   5      220.56      301.87     16.57 o 
   1   6   5       43.89       52.59      8.75 o 
   2   6   5      134.05      142.73      9.62 o 
   3   6   5      651.13      603.59     17.19 o 
   4   6   5       11.20        8.60      5.20 o 
   5   6   5      757.24      692.91     28.65 o 
   6   6   5       10.37        1.48      5.82 o 
   7   6   5       30.87       16.00     12.21 o 
   1   7   5      368.05      315.26     14.46 o 
   2   7   5      489.50      487.53     17.04 o 
   3   7   5        0.10        3.62      5.51 o 
   4   7   5      220.02      183.93     11.63 o 
   5   7   5       12.42       16.28      8.58 o 
   6   7   5        4.03        0.42      7.19 o 
   0   8   5       94.61      115.88     15.86 o 
   1   8   5       24.51       29.48      7.75 o 
   2   8   5       14.11       10.19      6.94 o 
   3   8   5        9.24       13.37      7.30 o 
   4   8   5       31.07       30.44      8.22 o 
   0   0   6      958.56      862.31     20.31 o 
   1   0   6    21143.04    19413.73    414.94 o 
   2   0   6     1934.11     1944.83     41.84 o 
   3   0   6    13724.83    13600.80    236.53 o 
   4   0   6       79.20       83.82      5.77 o 
   5   0   6       73.43       67.54      5.94 o 
   6   0   6      514.89      475.05     15.71 o 
   7   0   6      204.73      163.82     12.11 o 
   8   0   6      116.52       98.99     20.95 o 
   9   0   6      105.68      101.89     24.28 o 
  10   0   6       26.17       14.15      9.26 o 
   1   1   6      337.89      303.38      4.73 o 
   2   1   6       27.26       19.16      1.71 o 
   3   1   6     1982.78     1858.66     22.77 o 
   4   1   6     1160.32     1090.95     16.12 o 
   5   1   6      606.83      569.70     11.15 o 
   6   1   6      118.24      138.55      6.55 o 
   7   1   6        1.03        9.59      3.70 o 
   8   1   6        3.37        8.21      5.47 o 
   9   1   6      172.36      161.08     10.91 o 
  10   1   6        0.39        2.56      5.72 o 
   0   2   6     1249.82     1123.04     23.86 o 
   1   2   6     2231.03     2256.49     28.29 o 
   2   2   6     2709.53     2631.01     30.50 o 
   3   2   6     2063.62     2018.04     26.28 o 
   4   2   6      170.34      161.26      4.51 o 
   5   2   6     1177.85     1163.00     16.66 o 
   6   2   6      383.34      366.21      9.54 o 
   7   2   6      159.29      154.72      9.33 o 
   8   2   6      423.55      415.96     15.42 o 
   9   2   6      124.75      138.65     14.79 o 
  10   2   6       20.12       26.72      7.46 o 
   1   3   6      352.25      344.08      6.94 o 
   2   3   6      215.78      192.86      4.78 o 
   3   3   6       37.40       63.55      3.26 o 
   4   3   6      228.85      247.33      5.80 o 
   5   3   6      133.70      131.69      5.84 o 
   6   3   6      444.32      441.42     10.92 o 
   7   3   6      404.17      393.20     10.78 o 
   8   3   6      717.02      733.54     22.23 o 
   9   3   6        4.67       31.43     14.94 o 
  10   3   6        1.03       25.93     30.57 o 
   0   4   6      761.77      764.57     18.27 o 
   1   4   6        5.08       11.67      2.80 o 
   2   4   6      238.01      243.07      6.44 o 
   3   4   6       84.52      113.79      4.78 o 
   4   4   6       58.25       66.49      4.51 o 
   5   4   6       23.12       36.06      4.84 o 
   6   4   6      170.58      201.60      8.44 o 
   7   4   6       15.32       26.16      7.18 o 
   8   4   6       29.52       47.53      8.88 o 
   9   4   6       94.97      111.31     11.84 o 
   1   5   6      167.01      171.74      6.44 o 
   2   5   6      281.42      291.47      8.42 o 
   3   5   6      220.03      244.86      7.83 o 
   4   5   6     1664.93     1576.45     30.01 o 
   5   5   6      238.81      227.93     14.49 o 
   6   5   6       16.90       13.79      7.62 o 
   7   5   6       30.36       31.14      7.64 o 
   8   5   6        0.26        1.78      8.59 o 
   0   6   6     3926.46     4014.73     98.54 o 
   1   6   6       64.70       83.61      7.90 o 
   2   6   6        3.80       29.27      6.04 o 
   3   6   6      114.80      115.19     11.93 o 
   4   6   6       22.93       16.99      5.74 o 
   5   6   6      221.07      216.14     21.22 o 
   6   6   6       31.05       36.47      8.40 o 
   7   6   6        0.06       -4.16      7.08 o 
   1   7   6      270.08      277.11     12.80 o 
   2   7   6      173.48      212.52     11.46 o 
   3   7   6      115.85      119.10     10.70 o 
   4   7   6        1.27       22.74      6.86 o 
   5   7   6        1.08        8.08      7.50 o 
   6   7   6        0.21        3.01      9.13 o 
   0   8   6        0.22       14.89      9.82 o 
   1   8   6        3.18        2.88      6.06 o 
   2   8   6       27.81       17.22      7.52 o 
   3   8   6        0.12       -1.51      6.06 o 
   4   8   6      242.68      206.53     13.66 o 
   1   1   7      710.34      732.84      9.73 o 
   2   1   7     5248.02     5326.90     63.31 o 
   3   1   7     1526.92     1528.23     18.78 o 
   4   1   7      727.82      742.97     10.90 o 
   5   1   7      121.14      120.75      6.44 o 
   6   1   7      876.83      829.99     22.28 o 
   7   1   7      411.07      386.68     13.85 o 
   8   1   7      140.30      147.29      9.68 o 
   9   1   7       79.92       71.78      8.48 o 
  10   1   7       59.15       43.06      8.18 o 
   0   2   7     1025.00     1030.21     22.24 o 
   1   2   7     2075.49     2039.94     27.68 o 
   2   2   7        2.28       10.39      3.01 o 
   3   2   7       27.11       37.73      2.59 o 
   4   2   7      113.21      112.15      3.79 o 
   5   2   7        5.48        7.58      2.79 o 
   6   2   7      272.94      284.20      8.39 o 
   7   2   7       59.40       67.97      5.75 o 
   8   2   7       83.50      101.78     10.18 o 
   9   2   7      246.89      220.41     11.28 o 
  10   2   7        7.69        3.50      6.21 o 
   1   3   7     3524.78     3651.66     43.84 o 
   2   3   7      370.18      374.49      6.69 o 
   3   3   7       12.86       16.93      3.13 o 
   4   3   7        2.09       12.72      2.83 o 
   5   3   7        2.26        0.14      2.72 o 
   6   3   7      241.96      237.04      8.13 o 
   7   3   7        5.92       14.57      5.40 o 
   8   3   7       30.06       59.21     10.59 o 
   9   3   7      184.19      195.00     13.71 o 
  10   3   7        0.01        7.79      7.85 o 
   0   4   7        3.59        4.34      3.21 o 
   1   4   7      223.35      216.91      6.22 o 
   2   4   7     2660.90     2819.62     39.03 o 
   3   4   7        0.28        4.56      2.55 o 
   4   4   7        0.39       -2.73      2.46 o 
   5   4   7      588.20      568.43     16.65 o 
   6   4   7      448.51      411.18     11.90 o 
   7   4   7      115.18      111.66     12.41 o 
   8   4   7       17.39       14.52      6.96 o 
   9   4   7      100.33      106.79     13.52 o 
   1   5   7       51.92       75.12      5.24 o 
   2   5   7       23.81       26.95      4.15 o 
   3   5   7      475.24      445.90     11.48 o 
   4   5   7       33.64       52.79      7.03 o 
   5   5   7      207.65      206.18     16.16 o 
   6   5   7       40.99       48.44      9.18 o 
   7   5   7       21.79       24.24     13.51 o 
   8   5   7       37.43       37.99     11.21 o 
   0   6   7      950.52      987.09     37.78 o 
   1   6   7      177.76      174.48      9.98 o 
   2   6   7     1152.35     1019.67     27.01 o 
   3   6   7       20.80       25.98      6.06 o 
   4   6   7       14.01       19.99      7.14 o 
   5   6   7       78.52       94.14      9.02 o 
   6   6   7       65.79       48.91     10.63 o 
   7   6   7       45.24       54.83     10.18 o 
   1   7   7      713.69      645.49     20.05 o 
   2   7   7      179.79      172.45     16.31 o 
   3   7   7      159.02      172.77     11.74 o 
   4   7   7      406.58      407.73     15.78 o 
   5   7   7      141.36      151.54     13.20 o 
   6   7   7       57.65       57.90     16.01 o 
   0   8   7      259.78      263.26     20.15 o 
   1   8   7       13.10       15.52      7.01 o 
   2   8   7        6.64       25.56      7.76 o 
   3   8   7        4.62       10.79      6.57 o 
   0   0   8    21226.93    18234.90    762.31 o 
   1   0   8      241.45      283.41      7.09 o 
   2   0   8      462.89      420.18     10.30 o 
   3   0   8     1662.06     1651.04     41.63 o 
   4   0   8       39.76       31.42      6.00 o 
   5   0   8       73.86       76.05      8.31 o 
   6   0   8      695.90      733.04     19.84 o 
   7   0   8        1.25        8.95      6.84 o 
   8   0   8       17.43       14.10      6.57 o 
   9   0   8        0.73       -1.10      7.47 o 
  10   0   8        0.32        0.44      7.74 o 
   1   1   8        0.08        2.83      0.82 o 
   2   1   8      646.61      602.50      8.93 o 
   3   1   8      330.83      335.63      6.28 o 
   4   1   8     2490.46     2431.26     31.92 o 
   5   1   8       35.09       35.73      3.63 o 
   6   1   8      210.63      210.57      6.88 o 
   7   1   8      143.77      166.71      7.11 o 
   8   1   8     1217.06     1210.06     23.97 o 
   9   1   8       33.61       40.34      7.35 o 
  10   1   8       30.46       40.96      7.99 o 
   0   2   8     5219.65     5408.87    100.52 o 
   1   2   8     5273.87     5463.48     69.49 o 
   2   2   8     4058.27     4148.07     46.58 o 
   3   2   8      172.43      157.01      4.02 o 
   4   2   8      987.35      990.97     15.09 o 
   5   2   8       38.25       60.32      3.91 o 
   6   2   8        0.05       -2.53      2.70 o 
   7   2   8      247.47      251.12      8.20 o 
   8   2   8      532.91      517.76     14.76 o 
   9   2   8        0.00       14.37     13.55 o 
  10   2   8        4.53        4.61      6.29 o 
   1   3   8      663.05      664.42     10.59 o 
   2   3   8      214.93      199.24      4.45 o 
   3   3   8     1129.34     1138.04     15.69 o 
   4   3   8     1268.03     1234.54     22.81 o 
   5   3   8       94.96       86.78      5.72 o 
   6   3   8       49.21       52.54      5.20 o 
   7   3   8      149.18      137.54      9.64 o 
   8   3   8        0.39        0.78      6.69 o 
   9   3   8      300.82      295.50     16.31 o 
  10   3   8       19.94       37.36      9.34 o 
   0   4   8      691.11      621.64     17.41 o 
   1   4   8      831.53      818.87     15.20 o 
   2   4   8     2568.97     2593.44     34.31 o 
   3   4   8      361.65      327.91      7.73 o 
   4   4   8      197.81      194.09      6.18 o 
   5   4   8     1314.45     1270.62     42.14 o 
   6   4   8        0.05        6.15      5.20 o 
   7   4   8      259.28      255.37     14.39 o 
   8   4   8        0.26        7.80     15.19 o 
   9   4   8      194.70      177.07     21.98 o 
   1   5   8        8.29       13.88      3.56 o 
   2   5   8       41.08       42.61      4.53 o 
   3   5   8      130.96      154.28      7.42 o 
   4   5   8      344.49      316.26     12.10 o 
   5   5   8       59.44       62.81      6.82 o 
   6   5   8       95.00      107.89     10.95 o 
   7   5   8      135.97      120.59     10.87 o 
   8   5   8        5.03       -8.75      7.52 o 
   0   6   8        4.06       40.20     18.25 o 
   1   6   8      209.30      186.97      9.79 o 
   2   6   8      128.91      131.70     10.58 o 
   3   6   8      195.00      188.42      9.17 o 
   4   6   8      362.11      372.74     12.16 o 
   5   6   8        7.68       13.73      6.24 o 
   6   6   8       12.50       13.28      7.37 o 
   7   6   8       11.76        9.14      7.70 o 
   1   7   8      154.60      173.85     13.57 o 
   2   7   8       54.68       70.10      8.47 o 
   3   7   8      218.08      234.27     11.90 o 
   4   7   8       15.96       31.84      6.97 o 
   5   7   8      497.56      478.06     27.36 o 
   6   7   8      169.08      143.57     55.22 o 
   0   8   8        5.03        9.17      8.80 o 
   1   8   8      192.38      163.49     12.67 o 
   2   8   8      371.20      348.53     16.30 o 
   3   8   8      119.29      112.00     11.23 o 
   1   1   9     1738.28     1648.12     20.38 o 
   2   1   9       14.19       21.67      1.72 o 
   3   1   9     1291.87     1387.89     18.63 o 
   4   1   9      993.97     1045.49     15.60 o 
   5   1   9       97.28      100.20      5.83 o 
   6   1   9      377.35      361.91     13.26 o 
   7   1   9      290.18      273.46      8.76 o 
   8   1   9      102.46      157.11      8.02 o 
   9   1   9       86.47       98.19      9.53 o 
  10   1   9       69.57       64.31      8.61 o 
   0   2   9     3871.54     4046.97     66.97 o 
   1   2   9      339.03      293.90      5.20 o 
   2   2   9     3356.65     3499.35     39.79 o 
   3   2   9      207.23      181.10      4.27 o 
   4   2   9      318.96      334.48      6.78 o 
   5   2   9      270.76      271.73      7.71 o 
   6   2   9      184.43      189.45      6.95 o 
   7   2   9       37.18       39.30      4.89 o 
   8   2   9      184.85      167.03     10.78 o 
   9   2   9      247.41      228.79     15.16 o 
  10   2   9       21.42       18.97      6.96 o 
   1   3   9      212.10      209.88      4.99 o 
   2   3   9     2048.20     2014.13     25.03 o 
   3   3   9       62.75       84.51      3.65 o 
   4   3   9      778.25      723.50     12.00 o 
   5   3   9       33.75       40.47      3.83 o 
   6   3   9       10.51       16.34      5.23 o 
   7   3   9        0.73       -0.09      4.04 o 
   8   3   9        1.47       -1.61      4.50 o 
   9   3   9       53.48       55.38      9.58 o 
  10   3   9       12.63       20.96      8.54 o 
   0   4   9      541.57      474.22     14.68 o 
   1   4   9      311.05      330.72      9.32 o 
   2   4   9      941.26     1006.17     17.01 o 
   3   4   9      105.33      125.02      5.11 o 
   4   4   9        2.50        7.16      3.06 o 
   5   4   9       57.07       79.01      7.93 o 
   6   4   9        0.32       -0.15      4.21 o 
   7   4   9       89.50       77.21      7.28 o 
   8   4   9      294.68      274.12     29.81 o 
   9   4   9        6.28       42.56     12.48 o 
   1   5   9     1607.56     1605.09     26.27 o 
   2   5   9        0.01       -3.55      3.13 o 
   3   5   9     1450.08     1395.97     25.71 o 
   4   5   9       94.84      105.96      7.15 o 
   5   5   9      106.21      119.41      8.13 o 
   6   5   9      210.21      241.28     11.63 o 
   7   5   9      146.49      171.05     12.59 o 
   8   5   9        0.00       -0.53      7.86 o 
   0   6   9     2042.04     1898.18     53.64 o 
   1   6   9       67.79       82.95      8.05 o 
   2   6   9      180.78      174.91      9.43 o 
   3   6   9        2.31        2.07      4.67 o 
   4   6   9      742.30      671.78     17.01 o 
   5   6   9       49.14       52.04      7.42 o 
   6   6   9       45.52       41.64      8.75 o 
   7   6   9        0.13        7.20      9.75 o 
   1   7   9       84.08       88.90      8.87 o 
   2   7   9      297.28      271.55     12.26 o 
   3   7   9       12.62       19.72      6.61 o 
   4   7   9       91.60       94.35      9.71 o 
   5   7   9       62.22       76.89     20.36 o 
   6   7   9       11.43        9.38      9.72 o 
   0   8   9        0.73       12.65     10.38 o 
   1   8   9        5.00        0.07      5.88 o 
   2   8   9       26.40       45.06      8.48 o 
   3   8   9       15.67       21.62      7.71 o 
   0   0  10     2191.55     2099.94     47.84 o 
   1   0  10      254.29      200.48      5.07 o 
   2   0  10        1.11       12.85      7.04 o 
   3   0  10     1107.92      982.62     21.43 o 
   4   0  10     1961.35     2015.22     40.39 o 
   5   0  10     2829.84     2852.00     56.01 o 
   6   0  10        0.40        2.24      4.16 o 
   7   0  10        2.79        1.45      4.84 o 
   8   0  10       94.00       99.33     10.01 o 
   9   0  10      204.86      217.96     16.31 o 
  10   0  10       53.98       52.40     16.42 o 
   1   1  10     2149.15     2229.32     25.53 o 
   2   1  10      264.78      282.68      5.00 o 
   3   1  10     1024.21     1032.50     15.46 o 
   4   1  10     2027.52     2020.67     28.78 o 
   5   1  10      331.37      303.83      8.07 o 
   6   1  10       16.01       46.13      5.22 o 
   7   1  10      355.37      351.21      9.91 o 
   8   1  10      135.52      132.25     11.32 o 
   9   1  10      128.46      165.49     12.55 o 
  10   1  10       63.27       80.63      9.13 o 
   0   2  10      499.84      551.99     11.70 o 
   1   2  10     5323.29     5481.97     65.42 o 
   2   2  10      324.53      354.72      6.22 o 
   3   2  10        5.86        3.08      1.56 o 
   4   2  10       33.77       33.12      2.70 o 
   5   2  10      631.73      631.24     12.78 o 
   6   2  10        4.84        8.69      3.54 o 
   7   2  10      114.92      135.45      7.05 o 
   8   2  10       39.85       44.30      5.59 o 
   9   2  10        2.99        8.81      5.73 o 
  10   2  10       45.76       41.20      8.23 o 
   1   3  10      757.08      773.39     14.04 o 
   2   3  10      392.17      397.78      7.10 o 
   3   3  10       62.49       66.06      3.45 o 
   4   3  10      570.80      555.90      9.51 o 
   5   3  10      190.33      184.29      6.55 o 
   6   3  10      531.82      513.03     13.63 o 
   7   3  10       28.19       26.18      6.16 o 
   8   3  10       29.62       23.53      5.77 o 
   9   3  10        3.40       14.29      7.50 o 
  10   3  10       83.23      108.39     12.31 o 
   0   4  10     1076.98     1041.02     25.48 o 
   1   4  10     1021.59      993.48     18.67 o 
   2   4  10      278.50      276.98      7.85 o 
   3   4  10       19.34       25.18      4.10 o 
   4   4  10      307.07      296.60      7.88 o 
   5   4  10      212.94      213.22      7.59 o 
   6   4  10      109.20      137.49     10.84 o 
   7   4  10       21.51       30.01      5.84 o 
   8   4  10      147.69      180.93      9.95 o 
   9   4  10      119.77      124.09     17.36 o 
   1   5  10        0.17       11.89      3.52 o 
   2   5  10       51.07       56.76      5.45 o 
   3   5  10       54.89       63.88      5.62 o 
   4   5  10       85.44       64.37      5.65 o 
   5   5  10      137.14      136.74      8.12 o 
   6   5  10     1207.07     1026.98    157.21 o 
   7   5  10      253.62      257.73     13.70 o 
   8   5  10        3.51       -0.59      8.40 o 
   0   6  10        0.86       22.91      8.24 o 
   1   6  10      240.44      226.59      9.27 o 
   2   6  10      318.84      303.72     10.79 o 
   3   6  10      163.15      177.09      8.75 o 
   4   6  10       42.85       64.39      7.06 o 
   5   6  10        1.18       -2.82      6.24 o 
   6   6  10      136.10      103.46     19.73 o 
   7   6  10       78.95       73.13     12.62 o 
   1   7  10       13.29       13.74      6.26 o 
   2   7  10      115.35      121.93      9.92 o 
   3   7  10       32.60       45.32      7.62 o 
   4   7  10       76.43       82.85      9.01 o 
   5   7  10       25.50       24.20      9.52 o 
   0   8  10      135.09      123.96     16.89 o 
   1   8  10       15.80        9.53      7.07 o 
   2   8  10       73.83       85.78      9.90 o 
   3   8  10       22.06       23.90      7.31 o 
   1   1  11      283.71      218.34      4.02 o 
   2   1  11      475.75      459.97      7.17 o 
   3   1  11      131.04      138.71      3.62 o 
   4   1  11       10.58       21.14      2.35 o 
   5   1  11       16.91       21.15      3.19 o 
   6   1  11     2071.59     1985.50     31.94 o 
   7   1  11       14.28       22.89      4.98 o 
   8   1  11       11.12       25.05      4.95 o 
   9   1  11      136.88      129.19     17.09 o 
  10   1  11      131.73      116.55     15.17 o 
   0   2  11     7263.38     7820.65    126.30 o 
   1   2  11     1320.78     1356.59     17.73 o 
   2   2  11     4001.15     4163.87     51.07 o 
   3   2  11       57.13       61.10      4.22 o 
   4   2  11        6.28        9.35      2.86 o 
   5   2  11      717.84      685.98     14.55 o 
   6   2  11        5.74       10.46      3.89 o 
   7   2  11      150.12      137.11      9.47 o 
   8   2  11       95.46       97.55      7.05 o 
   9   2  11        1.48        8.14      6.62 o 
  10   2  11        8.57       -1.23      5.91 o 
   1   3  11     5931.35     6401.85     88.30 o 
   2   3  11       44.07       60.34      3.50 o 
   3   3  11      880.34      882.25     14.17 o 
   4   3  11      208.19      227.47      6.37 o 
   5   3  11        3.44       14.31      4.55 o 
   6   3  11      423.43      389.26     13.02 o 
   7   3  11       22.62       28.86      5.90 o 
   8   3  11        0.91        9.81      5.86 o 
   9   3  11       11.51       13.71      7.53 o 
   0   4  11     1965.65     2038.67     51.36 o 
   1   4  11      111.04      115.52      5.39 o 
   2   4  11      206.24      224.57      7.06 o 
   3   4  11      506.31      535.79     11.68 o 
   4   4  11      663.25      632.19     12.39 o 
   5   4  11       84.95       91.98      7.67 o 
   6   4  11      203.81      191.63      8.85 o 
   7   4  11      259.22      277.68     10.76 o 
   8   4  11      161.93      154.18      9.66 o 
   9   4  11        3.09       24.61     12.18 o 
   1   5  11      449.52      458.30     11.15 o 
   2   5  11      220.86      223.57      8.17 o 
   3   5  11      952.33      906.31     18.97 o 
   4   5  11       96.56       80.73      6.28 o 
   5   5  11        9.50       11.95      4.88 o 
   6   5  11        0.95       22.56      6.15 o 
   7   5  11        4.84        9.64      6.21 o 
   8   5  11        2.31        3.74      7.30 o 
   0   6  11       26.77       37.35      8.93 o 
   1   6  11      241.53      234.83      9.43 o 
   2   6  11      325.38      304.83     10.79 o 
   3   6  11      103.54       98.92      7.70 o 
   4   6  11      362.75      318.69     14.74 o 
   5   6  11        0.09        6.20      6.19 o 
   6   6  11        4.02        7.64      8.58 o 
   7   6  11       27.24       38.87     11.14 o 
   1   7  11      493.98      466.05     16.07 o 
   2   7  11       30.97       38.53      7.19 o 
   3   7  11       26.75       18.98      6.65 o 
   4   7  11        0.01       -0.75      6.60 o 
   5   7  11      152.88      174.25     38.20 o 
   0   8  11       36.31       46.05     12.80 o 
   1   8  11       26.74       26.43      8.08 o 
   2   8  11        0.04       12.92      6.76 o 
   3   8  11       91.73       95.78     10.25 o 
   0   0  12      712.92      729.09     19.27 o 
   1   0  12     3395.78     3476.96     55.12 o 
   2   0  12     8593.42     8786.03    135.75 o 
   3   0  12      904.45      920.97     25.37 o 
   4   0  12       37.95       26.13      4.31 o 
   5   0  12      911.50      802.64     20.55 o 
   6   0  12       82.05       77.22      7.60 o 
   7   0  12     1340.17     1226.34     30.34 o 
   8   0  12      896.84      869.15     26.60 o 
   9   0  12        7.15        4.20      7.74 o 
  10   0  12      519.62      487.42     32.98 o 
   1   1  12     1540.61     1601.24     19.70 o 
   2   1  12      407.85      428.92      8.52 o 
   3   1  12      176.76      180.25      4.21 o 
   4   1  12        8.44       11.90      2.59 o 
   5   1  12       42.71       47.58      4.13 o 
   6   1  12        4.52       19.98      4.24 o 
   7   1  12       77.99       80.20      6.84 o 
   8   1  12       34.03       63.10      9.87 o 
   9   1  12       11.01        2.94      5.51 o 
  10   1  12       14.97       14.34      6.58 o 
   0   2  12      400.79      456.05     13.39 o 
   1   2  12       71.80       67.52      4.04 o 
   2   2  12     1445.28     1447.84     19.92 o 
   3   2  12      168.98      182.06      5.33 o 
   4   2  12     1588.26     1522.08     30.56 o 
   5   2  12      531.13      493.46     11.81 o 
   6   2  12       57.54       59.63      5.22 o 
   7   2  12       45.46       45.26      6.81 o 
   8   2  12       30.70       34.66      5.83 o 
   9   2  12      168.04      170.65     13.74 o 
  10   2  12        1.36       12.31      6.52 o 
   1   3  12       31.05       52.91      4.62 o 
   2   3  12       72.90       65.80      3.69 o 
   3   3  12      362.22      401.47      8.34 o 
   4   3  12        4.10        7.83      6.82 o 
   5   3  12      419.84      397.27     12.21 o 
   6   3  12      680.52      687.84     16.00 o 
   7   3  12      161.24      152.79      9.82 o 
   8   3  12      130.23      132.49      9.94 o 
   9   3  12       67.10       53.55     10.79 o 
   0   4  12        2.36       13.85      6.69 o 
   1   4  12       76.36       76.52      5.00 o 
   2   4  12       66.60       82.57      5.19 o 
   3   4  12     2565.10     2542.23     37.97 o 
   4   4  12       22.21       24.74      4.94 o 
   5   4  12        4.21       -1.18      4.02 o 
   6   4  12      615.75      580.88     15.44 o 
   7   4  12      396.34      430.09     13.63 o 
   8   4  12       87.61       97.50      8.79 o 
   9   4  12      239.26      260.01     18.07 o 
   1   5  12     1236.31     1241.76     21.88 o 
   2   5  12      112.29      105.01      6.66 o 
   3   5  12       56.68       63.16      5.45 o 
   4   5  12      150.05      148.54     12.34 o 
   5   5  12       66.30       81.75      8.26 o 
   6   5  12       13.75       14.57      6.37 o 
   7   5  12       14.92       13.85      6.41 o 
   8   5  12       49.73       48.00      9.56 o 
   0   6  12        3.03        8.68      6.00 o 
   1   6  12       39.04       38.44      5.90 o 
   2   6  12        3.15       15.73      5.06 o 
   3   6  12       95.54      111.08     11.27 o 
   4   6  12       32.16       28.19      8.49 o 
   5   6  12       62.30       71.50     11.72 o 
   6   6  12       26.59       32.87     16.92 o 
   7   6  12        0.56        6.03      8.67 o 
   1   7  12      402.91      380.52     14.54 o 
   2   7  12       26.62       21.53      6.44 o 
   3   7  12      324.86      313.17     13.34 o 
   4   7  12       16.81       13.25      7.41 o 
   5   7  12      153.49      168.19     23.14 o 
   0   8  12        0.11       -4.78      9.20 o 
   1   8  12        4.29       -1.08      6.37 o 
   2   8  12      173.03      191.65     13.42 o 
   1   1  13      157.81      153.48      3.48 o 
   2   1  13     1053.03     1060.40     18.04 o 
   3   1  13     4704.28     4635.68     57.28 o 
   4   1  13     2456.40     2429.70     43.17 o 
   5   1  13        7.36       14.11      3.79 o 
   6   1  13      344.98      301.28      8.93 o 
   7   1  13       48.17       43.94      5.21 o 
   8   1  13      906.45      923.36     18.50 o 
   9   1  13        4.09       14.73      8.22 o 
  10   1  13       17.73       21.55      7.58 o 
   0   2  13      502.21      514.83     11.74 o 
   1   2  13      176.08      178.28      4.28 o 
   2   2  13     1009.17      976.74     15.76 o 
   3   2  13     3334.83     3345.31     41.00 o 
   4   2  13       82.65      115.90      5.29 o 
   5   2  13      942.28      959.83     27.20 o 
   6   2  13       26.58       39.76      4.94 o 
   7   2  13      314.40      333.10      9.76 o 
   8   2  13      286.86      285.62      9.97 o 
   9   2  13       37.26       47.30      7.41 o 
  10   2  13      133.13      129.89     14.49 o 
   1   3  13       54.88       55.10      3.26 o 
   2   3  13        1.35        0.27      2.00 o 
   3   3  13      940.58      896.19     16.04 o 
   4   3  13      492.93      460.39     11.07 o 
   5   3  13      125.89      122.55      9.74 o 
   6   3  13      415.42      437.24     12.80 o 
   7   3  13       29.40       22.37      5.43 o 
   8   3  13      123.76      147.16     10.29 o 
   9   3  13        8.11       21.20      8.51 o 
   0   4  13       34.28       68.41     17.57 o 
   1   4  13      523.62      535.51     11.67 o 
   2   4  13      127.99      128.98      6.04 o 
   3   4  13     1041.30     1024.35     18.91 o 
   4   4  13      483.41      450.34     23.61 o 
   5   4  13        4.72       -0.59      4.07 o 
   6   4  13      133.97      147.00     11.79 o 
   7   4  13        1.91       11.19      5.36 o 
   8   4  13       13.65       15.38      5.88 o 
   9   4  13       19.03       22.87      8.88 o 
   1   5  13      763.28      758.36     16.64 o 
   2   5  13        8.15        9.12      4.18 o 
   3   5  13       17.54       20.07      4.33 o 
   4   5  13        6.27       -0.59      3.99 o 
   5   5  13      282.76      258.03     12.08 o 
   6   5  13        0.01        0.91      5.47 o 
   7   5  13       40.58       27.97      7.28 o 
   8   5  13      164.58      175.45     12.55 o 
   0   6  13      458.74      442.10     16.96 o 
   1   6  13       65.07       61.82      6.13 o 
   2   6  13      419.57      378.17     12.25 o 
   3   6  13      143.99      126.11      8.67 o 
   4   6  13      210.38      201.84     15.49 o 
   5   6  13       31.81       36.58     10.24 o 
   6   6  13      206.10      167.28     39.28 o 
   7   6  13        4.04       -5.18      8.22 o 
   1   7  13       13.55       21.99      6.46 o 
   2   7  13       14.87       13.40      6.23 o 
   3   7  13       28.10       26.78      6.81 o 
   4   7  13      220.98      184.51     13.62 o 
   5   7  13        0.66        9.51      9.68 o 
   0   8  13       65.52       78.59     15.25 o 
   1   8  13        0.00       -2.89      6.37 o 
   2   8  13       35.67       33.94      7.86 o 
   0   0  14    12169.27    11355.66    380.48 o 
   1   0  14     5854.33     5858.73     95.89 o 
   2   0  14       36.90       42.46      3.26 o 
   3   0  14      116.68      153.79      6.99 o 
   4   0  14     1381.09     1415.07     30.67 o 
   5   0  14       54.37       76.87      7.11 o 
   6   0  14      420.95      381.61     13.98 o 
   7   0  14      182.74      175.60     12.17 o 
   8   0  14      134.47      115.74     18.76 o 
   9   0  14       90.97       97.95     10.86 o 
  10   0  14       80.48       43.61     14.88 o 
   1   1  14      194.05      238.60      4.64 o 
   2   1  14     1466.88     1535.41     21.38 o 
   3   1  14     2199.78     2198.83     29.03 o 
   4   1  14      449.50      442.20     11.21 o 
   5   1  14      454.84      449.04     10.48 o 
   6   1  14      160.71      161.86      6.96 o 
   7   1  14       36.29       38.35      6.28 o 
   8   1  14      749.64      773.22     18.93 o 
   9   1  14      194.61      198.50     11.27 o 
  10   1  14       21.34       19.06      7.43 o 
   0   2  14     7429.33     7844.86    135.97 o 
   1   2  14     1354.54     1301.04     17.38 o 
   2   2  14        4.11       12.79      2.21 o 
   3   2  14     1151.54     1243.26     17.40 o 
   4   2  14     1308.85     1307.47     21.79 o 
   5   2  14      299.15      300.94      8.97 o 
   6   2  14      145.67      156.04      7.44 o 
   7   2  14      116.76      124.86      9.70 o 
   8   2  14        0.31        8.60      6.38 o 
   9   2  14        2.24        4.21      4.69 o 
  10   2  14       34.38       50.85      9.84 o 
   1   3  14      598.08      590.66     10.63 o 
   2   3  14      100.89       92.09      5.67 o 
   3   3  14      292.58      293.70      7.07 o 
   4   3  14       19.33       17.02      3.39 o 
   5   3  14       19.85       42.96      7.19 o 
   6   3  14        2.87        7.12      4.54 o 
   7   3  14       21.22       24.55      5.43 o 
   8   3  14      202.88      232.10     11.68 o 
   9   3  14       41.53       72.39     11.36 o 
   0   4  14      131.31      121.67     11.15 o 
   1   4  14      347.97      326.99      8.84 o 
   2   4  14     1681.13     1558.01     25.55 o 
   3   4  14       27.27       41.28      6.12 o 
   4   4  14      123.85      132.87      7.39 o 
   5   4  14       23.03       29.42      7.46 o 
   6   4  14       97.15       99.18      8.28 o 
   7   4  14        7.81        9.55      5.55 o 
   8   4  14       20.27       32.92      6.78 o 
   9   4  14       20.70       19.55      7.46 o 
   1   5  14      373.52      354.62     10.56 o 
   2   5  14       69.00       67.93      5.66 o 
   3   5  14      110.93      106.41      7.11 o 
   4   5  14       64.33       64.23      9.88 o 
   5   5  14      316.34      286.07     24.96 o 
   6   5  14      232.25      202.63     17.95 o 
   7   5  14        0.24        2.83      6.24 o 
   8   5  14      121.79       99.47     11.72 o 
   0   6  14      200.11      191.70     11.23 o 
   1   6  14       29.92       25.02      5.09 o 
   2   6  14        2.37       -1.21      4.41 o 
   3   6  14      132.70      136.01     18.20 o 
   4   6  14      335.50      333.90     15.07 o 
   5   6  14       48.61       30.86     10.04 o 
   6   6  14        2.07       -3.30      8.82 o 
   7   6  14       24.99       11.69     12.75 o 
   1   7  14        0.01       -7.05      5.33 o 
   2   7  14        1.07       -2.62      5.39 o 
   3   7  14        0.06       -0.40      5.66 o 
   4   7  14        9.54       13.41      7.08 o 
   5   7  14        3.87       19.15      9.35 o 
   0   8  14        1.45        1.31      9.46 o 
   1   8  14       51.29       49.12      8.69 o 
   2   8  14       78.13       67.12      9.32 o 
   1   1  15       38.22       56.41      4.09 o 
   2   1  15     2021.35     2098.80     26.42 o 
   3   1  15      356.15      342.04      9.16 o 
   4   1  15       13.38       14.11      4.25 o 
   5   1  15       98.64      123.23      7.80 o 
   6   1  15        9.93       22.74      5.20 o 
   7   1  15      249.60      230.86      8.77 o 
   8   1  15       61.50       83.66      8.04 o 
   9   1  15      198.46      193.07     16.16 o 
  10   1  15       14.88        8.69      6.46 o 
   0   2  15     4518.83     4542.36     76.00 o 
   1   2  15       43.48       46.90      2.74 o 
   2   2  15       35.97       49.75      4.64 o 
   3   2  15      190.37      184.33      4.78 o 
   4   2  15      139.14      145.67      5.90 o 
   5   2  15       41.25       42.91      4.38 o 
   6   2  15      215.28      222.60      9.24 o 
   7   2  15        4.93       11.62      9.26 o 
   8   2  15      159.85      172.39     12.74 o 
   9   2  15       44.88       43.62      6.98 o 
  10   2  15       15.30       21.33      8.41 o 
   1   3  15      303.77      343.44      7.54 o 
   2   3  15      316.50      314.44      7.91 o 
   3   3  15       43.19       73.94      7.93 o 
   4   3  15       61.79       78.62      5.20 o 
   5   3  15      760.24      726.81     16.31 o 
   6   3  15       98.32      120.44      9.06 o 
   7   3  15      111.97      106.92      8.20 o 
   8   3  15      393.73      407.39     13.76 o 
   9   3  15      377.81      387.33     14.13 o 
   0   4  15      741.38      831.01     22.47 o 
   1   4  15       81.67       96.58      6.38 o 
   2   4  15       10.10       20.08      4.05 o 
   3   4  15      225.05      198.54      7.25 o 
   4   4  15       45.87       67.85     20.89 o 
   5   4  15      506.60      492.59     16.41 o 
   6   4  15        0.00        8.19      4.87 o 
   7   4  15        0.23       -2.70      4.74 o 
   8   4  15        3.76        4.90      5.42 o 
   1   5  15      272.41      274.33      9.39 o 
   2   5  15        0.13        3.22      3.93 o 
   3   5  15       88.10       87.32      6.64 o 
   4   5  15       23.93       22.68      5.56 o 
   5   5  15       45.10       47.73      9.52 o 
   6   5  15       59.22       61.66      8.49 o 
   7   5  15       35.53       15.43      7.04 o 
   8   5  15       39.42       39.31      8.57 o 
   0   6  15      114.02      144.16     11.30 o 
   1   6  15       13.93       13.04      4.47 o 
   2   6  15        0.06       -0.38      4.08 o 
   3   6  15      243.78      250.83     10.03 o 
   4   6  15       21.52       30.00      7.74 o 
   5   6  15        0.00        6.24      8.32 o 
   6   6  15        3.78       -1.74      7.18 o 
   1   7  15       26.12       26.29      6.82 o 
   2   7  15       61.04       74.46      8.74 o 
   3   7  15       15.45       15.53      6.63 o 
   4   7  15        1.07       -2.70      6.38 o 
   5   7  15      176.58      207.65     18.37 o 
   0   8  15       24.70       48.03     12.37 o 
   1   8  15       27.92       31.80      7.91 o 
   0   0  16        2.00        2.21      2.81 o 
   1   0  16      488.85      494.38     10.93 o 
   2   0  16    15452.13    15962.93    244.26 o 
   3   0  16     1552.26     1417.82     46.44 o 
   4   0  16      981.98      917.77     25.73 o 
   5   0  16     2739.30     2789.90     68.05 o 
   6   0  16     1791.22     1778.06     39.76 o 
   7   0  16        7.09        9.50      5.89 o 
   8   0  16        7.27       -5.30      5.84 o 
   9   0  16        8.32        8.74      6.70 o 
  10   0  16        2.53       11.35      9.99 o 
   1   1  16      905.71      970.88     13.05 o 
   2   1  16      139.54      133.02      3.76 o 
   3   1  16      115.40      109.55      3.56 o 
   4   1  16     1070.19     1039.48     26.01 o 
   5   1  16       77.01       75.70      5.63 o 
   6   1  16      201.17      213.93      8.10 o 
   7   1  16      122.81      127.41      9.19 o 
   8   1  16       14.95       22.84      4.96 o 
   9   1  16       81.65       87.24      9.20 o 
  10   1  16        2.88       18.51      8.23 o 
   0   2  16     1322.57     1476.66     26.23 o 
   1   2  16      255.19      271.48      5.61 o 
   2   2  16     3562.72     3781.73     44.45 o 
   3   2  16       50.70       56.78      4.16 o 
   4   2  16       38.80       36.82      5.02 o 
   5   2  16       35.58       32.04      5.47 o 
   6   2  16      716.21      701.75     33.35 o 
   7   2  16      212.38      176.82      9.24 o 
   8   2  16      102.12      103.82      8.20 o 
   9   2  16        7.56       14.15      7.61 o 
   1   3  16      163.67      161.43      5.77 o 
   2   3  16        2.70        3.60      2.52 o 
   3   3  16     1987.83     1993.94     30.57 o 
   4   3  16       33.60       33.03      4.75 o 
   5   3  16      481.15      467.25     19.78 o 
   6   3  16       18.12       33.44      7.49 o 
   7   3  16       23.91       24.26      5.71 o 
   8   3  16      131.55      136.04      9.44 o 
   9   3  16        0.01       10.01      5.73 o 
   0   4  16     3180.93     3192.76     65.77 o 
   1   4  16      489.40      507.09     12.51 o 
   2   4  16      823.01      799.31     15.78 o 
   3   4  16        5.20        5.33      3.36 o 
   4   4  16      657.24      609.39     16.99 o 
   5   4  16      286.67      265.48     11.40 o 
   6   4  16      116.12      110.06     12.22 o 
   7   4  16        2.03       10.21      8.58 o 
   8   4  16       59.10       62.40      7.65 o 
   1   5  16       34.31       63.19      6.02 o 
   2   5  16       22.90       17.37      4.36 o 
   3   5  16       12.55       21.32      4.58 o 
   4   5  16      142.39      148.74     10.32 o 
   5   5  16       22.38       21.82      6.58 o 
   6   5  16       41.39       40.65     11.05 o 
   7   5  16        1.69        0.16      6.33 o 
   0   6  16      229.91      188.79     11.72 o 
   1   6  16      246.89      240.04      9.07 o 
   2   6  16      202.32      205.19      8.75 o 
   3   6  16       55.58       53.15      6.75 o 
   4   6  16       24.93       36.07      7.71 o 
   5   6  16        5.94       18.44      7.85 o 
   6   6  16        6.73        9.43      7.95 o 
   1   7  16        9.89       16.77      6.64 o 
   2   7  16       22.73       19.27      6.96 o 
   3   7  16        0.03       -1.24      6.20 o 
   4   7  16        0.94        4.15      6.77 o 
   0   8  16       72.24       71.45     13.21 o 
   1   1  17     2082.96     2216.72     26.58 o 
   2   1  17      276.34      307.83      5.96 o 
   3   1  17       66.49       84.10      4.99 o 
   4   1  17       22.13       55.55      4.60 o 
   5   1  17       31.66       44.87      7.18 o 
   6   1  17        7.87        9.44      3.96 o 
   7   1  17        5.63        7.19      4.40 o 
   8   1  17       75.69       88.74      7.30 o 
   9   1  17      173.66      170.96     17.51 o 
  10   1  17       63.44       59.68      9.53 o 
   0   2  17       34.32       57.77      4.79 o 
   1   2  17      945.38      955.25     13.56 o 
   2   2  17      632.63      668.71     12.45 o 
   3   2  17      621.33      633.25     19.10 o 
   4   2  17      405.78      353.09      9.41 o 
   5   2  17     1397.94     1344.42     29.15 o 
   6   2  17      128.85      140.54     11.41 o 
   7   2  17      275.74      302.97     10.42 o 
   8   2  17      249.55      242.13     15.59 o 
   9   2  17       52.78       48.41      8.27 o 
   1   3  17       23.58       40.01      4.10 o 
   2   3  17      564.82      583.61     11.97 o 
   3   3  17      231.39      231.15      8.53 o 
   4   3  17        7.97       16.75      4.40 o 
   5   3  17      788.93      721.07     25.93 o 
   6   3  17      765.12      742.64     18.11 o 
   7   3  17       45.81       51.57      6.67 o 
   8   3  17      101.18      119.85      9.23 o 
   9   3  17       12.78       18.37      6.31 o 
   0   4  17      343.14      371.24     13.93 o 
   1   4  17      136.55      148.25      7.06 o 
   2   4  17       21.61       47.86      5.09 o 
   3   4  17       82.81       93.49      7.37 o 
   4   4  17      173.17      191.38      9.46 o 
   5   4  17      157.02      155.72     10.97 o 
   6   4  17      370.98      330.82     16.11 o 
   7   4  17      262.99      246.87     17.74 o 
   8   4  17      182.27      145.82     11.39 o 
   1   5  17      272.78      262.84      9.43 o 
   2   5  17       60.51       57.79      6.77 o 
   3   5  17      478.14      475.36     12.74 o 
   4   5  17      254.72      247.38     11.31 o 
   5   5  17       19.03       18.63      6.77 o 
   6   5  17      229.89      228.46     17.88 o 
   7   5  17        0.34       -3.79      5.97 o 
   0   6  17        7.43        6.72      6.05 o 
   1   6  17        2.43       11.11      4.58 o 
   2   6  17      573.79      560.96     16.75 o 
   3   6  17      187.55      170.97     10.92 o 
   4   6  17      107.14      117.00     10.14 o 
   5   6  17      362.58      350.02     30.61 o 
   6   6  17      147.06      122.58     21.54 o 
   1   7  17      167.03      193.67     12.35 o 
   2   7  17       62.53       62.91     11.73 o 
   3   7  17        1.11        2.03      6.99 o 
   4   7  17       22.79       16.16     10.29 o 
   0   0  18     3009.51     3094.29     71.70 o 
   1   0  18     2654.59     2656.00     44.13 o 
   2   0  18      732.90      729.34     15.20 o 
   3   0  18        8.70       17.55      3.98 o 
   4   0  18       10.70       18.31      4.53 o 
   5   0  18     3252.61     3209.12    104.99 o 
   6   0  18      404.45      401.31     16.07 o 
   7   0  18       13.17       15.97      6.58 o 
   8   0  18       16.19       12.22      7.04 o 
   9   0  18      292.98      304.88     17.39 o 
   1   1  18     5036.73     5417.01     60.70 o 
   2   1  18       49.69       56.11      3.20 o 
   3   1  18      447.88      481.40      9.04 o 
   4   1  18       73.92       68.51      5.08 o 
   5   1  18     2662.36     2523.59     36.37 o 
   6   1  18       27.33       31.26      7.62 o 
   7   1  18       72.47       80.54      7.00 o 
   8   1  18        1.10        4.29      6.09 o 
   9   1  18        0.54       13.26      6.26 o 
   0   2  18      540.30      466.27     11.81 o 
   1   2  18      160.02      186.92      4.73 o 
   2   2  18     2087.31     2098.10     26.48 o 
   3   2  18       25.98       33.64      3.61 o 
   4   2  18       58.75       56.76      5.69 o 
   5   2  18      175.27      187.54      7.67 o 
   6   2  18      669.20      627.47     30.37 o 
   7   2  18      332.34      345.38     12.24 o 
   8   2  18        7.66        8.28      5.10 o 
   9   2  18        1.41       -4.03      5.46 o 
   1   3  18       67.69       83.06      7.09 o 
   2   3  18       17.48       32.93      4.84 o 
   3   3  18       91.40      103.06      7.29 o 
   4   3  18       27.69       38.44      5.33 o 
   5   3  18      159.61      175.36      8.60 o 
   6   3  18      143.26      164.21     41.51 o 
   7   3  18      101.64       82.31      7.97 o 
   8   3  18      186.73      193.30     12.05 o 
   9   3  18       30.90       30.12      6.96 o 
   0   4  18      932.64      919.07     24.74 o 
   1   4  18       61.10       80.74      6.11 o 
   2   4  18      209.27      209.67      7.49 o 
   3   4  18       98.03       94.93      6.93 o 
   4   4  18      277.80      261.91     11.16 o 
   5   4  18      487.30      494.81     26.30 o 
   6   4  18        2.74        4.86      5.97 o 
   7   4  18       11.11       15.99      6.96 o 
   8   4  18       96.92      123.19     18.30 o 
   1   5  18     1114.63     1027.61     19.87 o 
   2   5  18        5.22       -0.21      4.00 o 
   3   5  18     2085.33     1920.84     34.61 o 
   4   5  18      202.50      193.55     13.30 o 
   5   5  18       23.84       20.31      6.94 o 
   6   5  18       93.21      110.77     10.17 o 
   7   5  18       37.76       31.39      8.99 o 
   0   6  18      116.88      107.26     10.67 o 
   1   6  18      996.26      989.87     20.30 o 
   2   6  18       53.60       52.96      6.48 o 
   3   6  18      100.84      119.28     12.40 o 
   4   6  18       14.34       14.15      6.75 o 
   5   6  18       27.47       39.24      8.14 o 
   6   6  18       15.06       28.28      9.49 o 
   1   7  18      151.66      177.36     14.97 o 
   2   7  18       10.73       20.60      6.89 o 
   3   7  18        0.25       11.32      6.70 o 
   4   7  18        2.51        2.56      7.92 o 
   1   1  19      651.59      729.03     10.80 o 
   2   1  19      155.44      186.93      4.68 o 
   3   1  19      322.78      347.34      8.10 o 
   4   1  19       76.16       96.54      6.22 o 
   5   1  19      839.67      707.86     34.64 o 
   6   1  19      225.73      238.77      8.60 o 
   7   1  19       63.46       66.03      6.85 o 
   8   1  19      299.31      295.77     11.64 o 
   9   1  19       60.11       52.47      7.66 o 
   0   2  19      187.71      219.83      7.67 o 
   1   2  19      286.71      315.09      6.70 o 
   2   2  19      149.54      162.77      4.65 o 
   3   2  19       53.46       64.38      6.95 o 
   4   2  19      390.43      381.64     13.57 o 
   5   2  19        7.13       14.35      5.77 o 
   6   2  19      245.61      248.46     11.80 o 
   7   2  19      161.69      166.57      9.53 o 
   8   2  19       76.11       80.31      7.89 o 
   9   2  19       75.17       82.26      8.29 o 
   1   3  19     1599.91     1597.38     25.62 o 
   2   3  19     2610.56     2522.21     37.73 o 
   3   3  19     1191.16     1116.72     19.98 o 
   4   3  19       59.48       80.15     10.32 o 
   5   3  19      129.33      153.50      8.96 o 
   6   3  19      850.21      810.94     40.63 o 
   7   3  19       28.44       39.11      6.45 o 
   8   3  19        7.47       14.53      5.95 o 
   9   3  19       42.06       28.53      6.87 o 
   0   4  19      945.54      908.10     24.85 o 
   1   4  19       17.34       20.97      4.21 o 
   2   4  19      170.88      161.97      7.21 o 
   3   4  19      131.69      130.01      7.72 o 
   4   4  19      446.39      430.39     14.41 o 
   5   4  19      906.97      774.36     75.52 o 
   6   4  19        8.37       12.52      8.76 o 
   7   4  19       14.38        7.21      6.47 o 
   8   4  19       10.79       29.46      9.39 o 
   1   5  19      708.16      655.81     14.92 o 
   2   5  19       61.57       79.00      8.87 o 
   3   5  19        3.06       40.51     13.23 o 
   4   5  19        9.89        3.16      5.95 o 
   5   5  19        3.07        4.45      5.96 o 
   6   5  19       94.39      112.50     17.95 o 
   7   5  19       22.88       27.24      7.75 o 
   0   6  19       15.56       29.01      7.99 o 
   1   6  19      279.59      296.53     10.37 o 
   2   6  19       53.61       68.12      7.15 o 
   3   6  19      173.81      167.58     10.17 o 
   4   6  19        2.72       -1.66      5.99 o 
   5   6  19        1.75       15.14      8.17 o 
   6   6  19      128.72      133.57     13.62 o 
   1   7  19       32.84       43.65      7.85 o 
   2   7  19      105.61      122.05     10.62 o 
   3   7  19      583.32      537.37     18.14 o 
   4   7  19       62.59       94.28     12.63 o 
   0   0  20     7216.44     7736.87    171.48 o 
   1   0  20     2259.59     2306.34     39.37 o 
   2   0  20     1034.01     1083.95     21.01 o 
   3   0  20      115.87      114.96     11.31 o 
   4   0  20     2480.94     2411.89     52.24 o 
   5   0  20        4.93       16.46      5.45 o 
   6   0  20      330.05      281.74     19.42 o 
   7   0  20      983.03      695.79    151.38 o 
   8   0  20        0.03       -7.12      5.68 o 
   9   0  20        1.49        7.93      6.99 o 
   1   1  20      297.81      366.64      6.84 o 
   2   1  20      437.94      435.13      7.76 o 
   3   1  20      175.16      162.14      5.91 o 
   4   1  20      317.56      302.17      8.71 o 
   5   1  20      487.23      448.39     12.07 o 
   6   1  20       67.94       62.57      7.35 o 
   7   1  20      110.45      104.56      7.48 o 
   8   1  20      210.10      224.07     10.96 o 
   9   1  20       26.33       34.28      6.98 o 
   0   2  20      886.59      924.03     19.83 o 
   1   2  20        6.71       19.32      5.08 o 
   2   2  20       30.51       38.79      3.47 o 
   3   2  20     1280.39     1242.31     20.97 o 
   4   2  20        1.53        2.02      3.61 o 
   5   2  20       62.42       56.50      7.39 o 
   6   2  20       82.38       99.58      8.02 o 
   7   2  20       97.64      126.32      9.55 o 
   8   2  20       13.19       19.70      6.19 o 
   9   2  20      137.26      116.43     13.06 o 
   1   3  20      556.26      573.50     12.38 o 
   2   3  20      165.74      191.26      6.85 o 
   3   3  20        0.19       13.37      3.50 o 
   4   3  20      116.04      114.73     10.68 o 
   5   3  20      449.96      447.18     26.06 o 
   6   3  20      272.65      288.73     11.62 o 
   7   3  20       72.88       66.36      9.56 o 
   8   3  20        0.06        8.74     15.29 o 
   0   4  20       11.30       20.55      5.79 o 
   1   4  20        5.73       11.49      3.87 o 
   2   4  20      745.93      689.37     14.79 o 
   3   4  20      747.51      750.97     22.19 o 
   4   4  20       12.42       13.71      5.79 o 
   5   4  20      308.82      339.74     16.31 o 
   6   4  20      218.84      169.21     24.59 o 
   7   4  20        1.75        4.47      6.19 o 
   8   4  20       88.36       94.63     11.29 o 
   1   5  20        0.01       10.93      4.38 o 
   2   5  20       42.44       65.89      6.38 o 
   3   5  20      356.95      317.44     11.70 o 
   4   5  20        4.39       -7.77      5.18 o 
   5   5  20        5.79       11.50     10.77 o 
   6   5  20       74.84       79.70      9.62 o 
   7   5  20      255.51      262.57     17.50 o 
   0   6  20      578.09      556.97     20.40 o 
   1   6  20        9.85       24.94      5.96 o 
   2   6  20      156.75      184.94      9.61 o 
   3   6  20       13.41       17.26      5.76 o 
   4   6  20       57.50       54.23      8.60 o 
   5   6  20      172.70      182.30     14.87 o 
   1   7  20        9.00       12.03      6.05 o 
   2   7  20        0.05        6.88      6.32 o 
   3   7  20      123.34      129.33     15.72 o 
   1   1  21      888.54      856.21     12.52 o 
   2   1  21      367.64      378.09      7.36 o 
   3   1  21      509.12      483.29     10.98 o 
   4   1  21       73.67       87.53      5.79 o 
   5   1  21        9.69       12.81      4.04 o 
   6   1  21      657.77      593.13     17.39 o 
   7   1  21      275.10      266.36      9.94 o 
   8   1  21        0.56        7.37      4.57 o 
   9   1  21       36.68       24.44      6.76 o 
   0   2  21     2315.81     2290.23     42.03 o 
   1   2  21      418.90      422.69      8.31 o 
   2   2  21      558.64      508.56      9.72 o 
   3   2  21      272.64      277.15      7.84 o 
   4   2  21      360.43      340.30      9.55 o 
   5   2  21        4.23       -4.70      4.38 o 
   6   2  21       12.78        9.20      6.77 o 
   7   2  21      382.95      397.49     13.98 o 
   8   2  21        7.89        7.50      5.46 o 
   9   2  21       26.72       27.69      6.57 o 
   1   3  21     1859.95     1927.33     30.25 o 
   2   3  21       49.15       59.74      5.01 o 
   3   3  21       58.72       74.26      7.42 o 
   4   3  21        1.05        6.76      6.16 o 
   5   3  21       23.95       39.05      8.43 o 
   6   3  21       57.96       74.04      7.60 o 
   7   3  21        1.89        6.87      5.71 o 
   8   3  21      170.18      193.19     11.82 o 
   0   4  21      265.42      274.90     12.64 o 
   1   4  21     1016.21      986.26     18.85 o 
   2   4  21       41.80       35.01      5.50 o 
   3   4  21      466.37      433.85     12.61 o 
   4   4  21        3.05       -0.40      5.38 o 
   5   4  21       88.11       88.81     10.19 o 
   6   4  21       35.68       37.53      7.81 o 
   7   4  21        0.12        2.03      6.27 o 
   8   4  21       68.44       49.47      8.98 o 
   1   5  21      692.45      622.18     14.73 o 
   2   5  21      544.54      481.24     12.76 o 
   3   5  21       57.99       61.47      6.87 o 
   4   5  21       68.36       79.41     10.10 o 
   5   5  21      289.10      274.23     13.18 o 
   6   5  21      309.66      317.02     17.69 o 
   7   5  21       77.68       92.94     16.30 o 
   0   6  21      320.53      384.51     16.93 o 
   1   6  21       57.51       72.13      7.51 o 
   2   6  21      393.53      415.86     13.34 o 
   3   6  21        1.79        5.83      5.71 o 
   4   6  21       31.84       30.81      8.02 o 
   5   6  21        1.62       -1.94      6.41 o 
   1   7  21       93.16       77.30      8.48 o 
   2   7  21       56.31       54.63      8.71 o 
   3   7  21       18.09       27.26      7.67 o 
   0   0  22     6666.62     6667.44    149.20 o 
   1   0  22     1077.76     1069.83     21.12 o 
   2   0  22      224.16      195.22      7.12 o 
   3   0  22       85.78      113.37      8.14 o 
   4   0  22      223.26      215.60     10.75 o 
   5   0  22      493.39      464.68     19.25 o 
   6   0  22      140.49      121.28     10.93 o 
   7   0  22      405.89      394.41     16.04 o 
   8   0  22        4.17        4.27      7.93 o 
   9   0  22       38.34       42.91     11.37 o 
   1   1  22       10.62       14.94      2.28 o 
   2   1  22       65.63       73.19      3.77 o 
   3   1  22     1038.51     1044.39     18.82 o 
   4   1  22       32.41       51.56      6.03 o 
   5   1  22        1.28        0.65      3.53 o 
   6   1  22       93.42       92.59      7.62 o 
   7   1  22       37.87       36.73      6.37 o 
   8   1  22       55.33       43.47      7.19 o 
   9   1  22       12.38        9.96      5.47 o 
   0   2  22        0.11       11.79      4.22 o 
   1   2  22     2313.09     2263.46     29.68 o 
   2   2  22      536.39      514.90      9.71 o 
   3   2  22      252.03      273.97      8.24 o 
   4   2  22      297.20      292.58     11.84 o 
   5   2  22        4.26        3.30      5.91 o 
   6   2  22      456.55      413.40     14.63 o 
   7   2  22      499.43      520.85     17.91 o 
   8   2  22       11.98        8.84      5.47 o 
   9   2  22       44.52       42.90      7.29 o 
   1   3  22      160.03      170.27      6.68 o 
   2   3  22      196.56      215.50      7.48 o 
   3   3  22      631.18      665.98     17.77 o 
   4   3  22      370.03      340.65     12.67 o 
   5   3  22      754.39      668.72     47.76 o 
   6   3  22      237.79      239.96     24.22 o 
   7   3  22       24.25       33.16      6.64 o 
   8   3  22      211.96      247.35     12.33 o 
   0   4  22       44.83       66.40     13.37 o 
   1   4  22       38.95       49.11      6.74 o 
   2   4  22      148.08      146.50     10.84 o 
   3   4  22       29.63       34.43      6.83 o 
   4   4  22        5.39        7.57      7.10 o 
   5   4  22       28.26       36.96      7.39 o 
   6   4  22       18.15       12.45      6.74 o 
   7   4  22       56.19       64.31     15.58 o 
   1   5  22       12.29       24.19      5.40 o 
   2   5  22       37.88       52.63      6.26 o 
   3   5  22      101.34       86.70      9.04 o 
   4   5  22      224.70      244.76     12.00 o 
   5   5  22       91.08      106.74     16.87 o 
   6   5  22       23.82       34.58      8.23 o 
   0   6  22      444.19      422.99     17.79 o 
   1   6  22        8.65       23.10      6.05 o 
   2   6  22      157.13      161.86     10.99 o 
   3   6  22      173.81      168.66     12.52 o 
   4   6  22      257.11      263.07     16.87 o 
   5   6  22       33.18       28.67      8.12 o 
   1   7  22        6.68        4.98      6.10 o 
   2   7  22        0.01        3.90      6.16 o 
   1   1  23      216.61      219.32      5.61 o 
   2   1  23      409.21      402.95      8.03 o 
   3   1  23      212.61      237.40      7.62 o 
   4   1  23     1383.09     1359.73     26.45 o 
   5   1  23       42.06       42.41      6.56 o 
   6   1  23      223.25      221.50     10.67 o 
   7   1  23       30.47       35.49      6.36 o 
   8   1  23        1.16        1.35      5.13 o 
   9   1  23        1.19        5.25      6.40 o 
   0   2  23      359.82      326.83     10.41 o 
   1   2  23       54.96       97.65      8.26 o 
   2   2  23       68.08       71.94      4.23 o 
   3   2  23       25.60       27.26      4.66 o 
   4   2  23      216.23      221.25      9.01 o 
   5   2  23      153.42      181.06      9.53 o 
   6   2  23       14.77       30.30     17.44 o 
   7   2  23        6.68        7.81      5.75 o 
   8   2  23        4.17        7.97      7.36 o 
   1   3  23       83.20       81.61      6.82 o 
   2   3  23       73.79       82.20      5.83 o 
   3   3  23      108.37      124.82      9.34 o 
   4   3  23      293.65      269.00     11.99 o 
   5   3  23        0.45       10.66     13.77 o 
   6   3  23       49.46       63.97      8.47 o 
   7   3  23       12.27       20.88      8.63 o 
   8   3  23        1.60        3.11      5.91 o 
   0   4  23     1492.15     1435.37     35.66 o 
   1   4  23       11.08       14.43      4.42 o 
   2   4  23      267.08      254.22      9.61 o 
   3   4  23        0.44       -7.14      5.18 o 
   4   4  23     1227.50     1132.76     56.60 o 
   5   4  23      100.45      127.96     14.10 o 
   6   4  23        8.30        5.92      6.33 o 
   7   4  23      276.03      299.28     33.09 o 
   1   5  23       22.61       28.35      5.74 o 
   2   5  23       47.23       62.26      7.02 o 
   3   5  23       52.65       64.14      8.58 o 
   4   5  23       12.04       23.70      7.04 o 
   5   5  23        3.89       17.23      6.79 o 
   6   5  23        2.36        9.79      6.96 o 
   0   6  23      205.10      210.41     18.29 o 
   1   6  23       72.49       88.48      8.40 o 
   2   6  23       41.61       70.65      8.21 o 
   3   6  23      133.99      129.67     13.49 o 
   4   6  23       33.06       33.14      8.04 o 
   5   6  23        3.24        3.64      6.78 o 
   1   7  23      170.59      160.74     11.06 o 
   2   7  23        0.89        0.38      6.41 o 
   0   0  24       73.78      105.58      9.08 o 
   1   0  24     3371.08     3240.32     54.49 o 
   2   0  24        8.87        5.78      4.12 o 
   3   0  24      842.60      834.94     21.43 o 
   4   0  24      162.95      148.44     14.00 o 
   5   0  24        4.50        1.34      5.50 o 
   6   0  24       42.00       21.07      7.63 o 
   7   0  24      411.18      390.92     19.37 o 
   8   0  24      193.53      221.82     14.09 o 
   9   0  24      102.71      117.71     13.06 o 
   1   1  24       57.00       87.43      4.29 o 
   2   1  24      475.37      466.89      9.53 o 
   3   1  24     1263.90     1232.05     22.63 o 
   4   1  24       13.03       37.15      5.76 o 
   5   1  24      624.35      592.68     14.31 o 
   6   1  24     1410.78     1391.63     35.16 o 
   7   1  24        3.92        6.80      4.80 o 
   8   1  24        6.77       10.77      9.03 o 
   0   2  24      502.81      504.48     13.76 o 
   1   2  24      671.99      667.14     11.70 o 
   2   2  24       81.34      104.16      5.72 o 
   3   2  24       71.98       75.78      6.38 o 
   4   2  24      104.34      121.78     11.47 o 
   5   2  24      577.44      543.83     23.80 o 
   6   2  24      209.29      187.02     15.39 o 
   7   2  24       25.56       29.36      7.16 o 
   8   2  24       44.28       59.44      8.86 o 
   1   3  24       49.04       76.00     11.48 o 
   2   3  24        1.27        7.48      4.20 o 
   3   3  24        0.00       14.02      5.52 o 
   4   3  24       12.08       16.35     21.86 o 
   5   3  24      266.76      249.28     12.37 o 
   6   3  24      105.98      105.21     15.88 o 
   7   3  24      137.94      138.73     18.17 o 
   8   3  24        0.18        3.32      6.82 o 
   0   4  24      433.92      429.37     16.81 o 
   1   4  24      517.05      540.28     13.29 o 
   2   4  24       27.71       53.34      6.41 o 
   3   4  24      341.67      306.30     12.54 o 
   4   4  24       19.59       42.67      8.22 o 
   5   4  24      129.63      122.22     12.53 o 
   6   4  24        0.14        2.78      6.21 o 
   7   4  24      121.25      117.34     16.04 o 
   1   5  24      409.95      397.97     12.76 o 
   2   5  24      236.35      241.46     10.21 o 
   3   5  24        1.92        2.29      6.22 o 
   4   5  24      245.14      202.19     13.24 o 
   5   5  24      287.49      275.61     13.27 o 
   6   5  24       48.66       39.26     12.75 o 
   0   6  24      146.17      172.36     23.45 o 
   1   6  24      172.14      205.77     10.58 o 
   2   6  24      236.24      253.10     11.20 o 
   3   6  24        1.56       10.34      7.09 o 
   4   6  24        0.52        5.50      7.21 o 
   1   7  24       13.24        8.21      5.91 o 
   1   1  25     1714.31     1651.67     23.01 o 
   2   1  25       37.10       47.55      5.12 o 
   3   1  25       66.16       84.62      7.86 o 
   4   1  25      288.60      285.36     11.28 o 
   5   1  25        0.13        7.47      4.51 o 
   6   1  25      776.36      778.98     20.95 o 
   7   1  25        5.74       11.21      4.82 o 
   8   1  25       85.06       97.20     11.06 o 
   0   2  25     1532.55     1551.58     31.12 o 
   1   2  25       68.97       91.81      5.10 o 
   2   2  25     1196.98     1137.88     20.23 o 
   3   2  25        0.75        7.42      5.82 o 
   4   2  25      629.18      611.30     15.81 o 
   5   2  25        0.13        7.35      6.68 o 
   6   2  25       65.41       83.16      7.83 o 
   7   2  25       42.20       37.26      6.69 o 
   8   2  25       98.21       98.48     10.18 o 
   1   3  25     2034.14     1959.28     31.51 o 
   2   3  25      858.70      810.47     17.96 o 
   3   3  25      665.65      665.89     19.37 o 
   4   3  25      251.69      264.96     12.34 o 
   5   3  25      163.42      167.34     11.68 o 
   6   3  25       75.54       89.56     11.23 o 
   7   3  25       20.79       14.06      7.13 o 
   0   4  25        2.90       20.26      6.66 o 
   1   4  25        5.36       12.44      4.57 o 
   2   4  25        0.89        3.65      4.82 o 
   3   4  25       73.76      106.72      9.77 o 
   4   4  25      238.17      253.50     19.33 o 
   5   4  25       26.56       44.74     16.81 o 
   6   4  25        7.67        6.93      6.69 o 
   7   4  25        0.54       12.27      8.78 o 
   1   5  25      135.26      141.60     17.87 o 
   2   5  25      182.66      187.66      9.59 o 
   3   5  25       20.24       23.50      7.42 o 
   4   5  25       15.97       20.26      7.15 o 
   5   5  25       81.36       92.00     10.78 o 
   6   5  25        0.73        1.27      6.74 o 
   0   6  25      762.64      793.24     26.02 o 
   1   6  25       35.24       47.80      7.17 o 
   2   6  25      193.70      184.84     10.83 o 
   3   6  25      243.64      267.33     13.96 o 
   4   6  25       29.28       46.67      8.90 o 
   0   0  26      179.42      164.24     10.14 o 
   1   0  26       89.19       98.74      9.20 o 
   2   0  26      843.82      750.56     19.69 o 
   3   0  26      378.03      354.17     17.16 o 
   4   0  26     1235.59     1112.88     41.52 o 
   5   0  26       68.93       66.87      9.09 o 
   6   0  26      105.94      102.09     14.57 o 
   7   0  26      160.29      179.18     18.82 o 
   8   0  26       48.90       41.58      9.24 o 
   1   1  26      110.67      153.51      5.21 o 
   2   1  26      104.60      117.15      6.28 o 
   3   1  26       50.88       69.41      5.60 o 
   4   1  26        4.56       21.86      5.47 o 
   5   1  26       71.39       69.14      6.60 o 
   6   1  26      636.57      609.74     15.51 o 
   7   1  26      122.34      128.25     10.43 o 
   8   1  26       69.39      107.83      9.49 o 
   0   2  26      103.49      119.01     16.34 o 
   1   2  26      533.40      547.00     11.39 o 
   2   2  26      498.75      510.80     13.17 o 
   3   2  26     2341.49     2266.41     45.37 o 
   4   2  26      181.57      192.65     11.53 o 
   5   2  26      458.08      463.85     18.61 o 
   6   2  26      127.07      113.43      9.09 o 
   7   2  26       86.14       86.47      8.69 o 
   8   2  26       36.79       44.38      7.62 o 
   1   3  26       15.88       67.83     11.69 o 
   2   3  26       48.38       67.71     12.01 o 
   3   3  26      489.77      482.86     15.53 o 
   4   3  26     1236.94     1180.88     33.09 o 
   5   3  26      425.85      411.18     31.40 o 
   6   3  26       72.37       91.97      9.72 o 
   7   3  26        8.92       12.77      6.98 o 
   0   4  26     1849.66     1885.57     44.81 o 
   1   4  26      118.33      137.23      9.98 o 
   2   4  26       34.55       81.47     21.63 o 
   3   4  26     1128.60     1121.85     26.97 o 
   4   4  26       36.13       40.41      7.65 o 
   5   4  26      248.57      238.28     15.07 o 
   6   4  26       39.42       40.77     10.26 o 
   1   5  26      193.35      216.49     10.18 o 
   2   5  26       79.66       98.12      8.32 o 
   3   5  26        0.40        0.40      5.97 o 
   4   5  26        5.93       -0.15      6.19 o 
   5   5  26        0.21        0.89      6.64 o 
   0   6  26       38.01       82.28     12.43 o 
   1   6  26       21.75       30.91      6.66 o 
   2   6  26       63.00       91.42      8.75 o 
   3   6  26       27.46       53.50      8.92 o 
   4   6  26       14.44       15.27      7.39 o 
   1   1  27     1574.34     1532.52     22.05 o 
   2   1  27        1.23        5.83      3.47 o 
   3   1  27        4.70       13.76      6.43 o 
   4   1  27     2125.89     2075.04     53.55 o 
   5   1  27      495.93      455.74     12.88 o 
   6   1  27       18.93       44.80      6.18 o 
   7   1  27       46.66       71.51     18.91 o 
   8   1  27      194.01      184.55     16.92 o 
   0   2  27      128.72      121.81     13.21 o 
   1   2  27       33.42       41.76      5.99 o 
   2   2  27      243.73      245.85      9.17 o 
   3   2  27       34.60       70.40     11.53 o 
   4   2  27      246.96      253.22     10.20 o 
   5   2  27      417.05      394.85     15.15 o 
   6   2  27        4.50        7.72      5.57 o 
   7   2  27       17.45       21.68      6.33 o 
   8   2  27      129.31      158.84     11.37 o 
   1   3  27     2678.14     2507.42     38.87 o 
   2   3  27       50.82       59.18     10.18 o 
   3   3  27      297.50      334.34     12.98 o 
   4   3  27        6.68       20.75      6.53 o 
   5   3  27        0.07        0.37      5.68 o 
   6   3  27      100.61      114.32     10.83 o 
   7   3  27        2.14       16.15     16.08 o 
   0   4  27       72.37      124.12     18.46 o 
   1   4  27        7.04       16.84      5.13 o 
   2   4  27     1620.92     1538.27     33.19 o 
   3   4  27        1.86       17.84      7.70 o 
   4   4  27       88.70       88.48     10.25 o 
   5   4  27        0.27        3.22      6.26 o 
   6   4  27       62.29       69.26     12.12 o 
   1   5  27      273.25      237.87     12.43 o 
   2   5  27       89.97      113.38     11.50 o 
   3   5  27       21.79       32.19      7.58 o 
   4   5  27        7.76       18.16      7.29 o 
   5   5  27       51.50       61.54      9.31 o 
   0   6  27        8.81        9.74      9.00 o 
   1   6  27       15.56       16.85      6.83 o 
   2   6  27       22.53       31.62      7.93 o 
   3   6  27       62.92       74.30      9.78 o 
   0   0  28     2723.81     2505.15     63.05 o 
   1   0  28      355.51      340.99     10.96 o 
   2   0  28        1.05        0.59      4.86 o 
   3   0  28      513.91      509.30     17.86 o 
   4   0  28      145.22      143.25     11.93 o 
   5   0  28      140.16      133.58     11.96 o 
   6   0  28       51.52       69.74     14.48 o 
   7   0  28      208.11      196.11     14.44 o 
   8   0  28      309.14      328.46     17.44 o 
   1   1  28      926.95      859.07     14.44 o 
   2   1  28       40.13       37.45      4.80 o 
   3   1  28      320.33      310.83      9.67 o 
   4   1  28     1325.05     1303.67     25.05 o 
   5   1  28       12.19       18.43      5.02 o 
   6   1  28      280.53      301.89     11.79 o 
   7   1  28      192.09      229.99     11.66 o 
   8   1  28       46.32       65.42      8.07 o 
   0   2  28      996.74      929.36     25.44 o 
   1   2  28       29.96       33.86      6.39 o 
   2   2  28      157.42      182.04     11.28 o 
   3   2  28       31.12       43.19     10.65 o 
   4   2  28       61.85       91.53      9.45 o 
   5   2  28        1.74       18.03      7.63 o 
   6   2  28        3.83        0.71      5.15 o 
   7   2  28       83.58       89.11      8.84 o 
   1   3  28      432.98      422.39     11.57 o 
   2   3  28      467.75      450.57     14.78 o 
   3   3  28       25.48       18.71      8.58 o 
   4   3  28        9.37       15.26     10.46 o 
   5   3  28       38.58       53.98      8.05 o 
   6   3  28      328.74      302.75     17.13 o 
   7   3  28      162.34      141.49     19.13 o 
   0   4  28      409.61      378.93     16.33 o 
   1   4  28      955.72      933.89     19.41 o 
   2   4  28      117.82      162.33     10.94 o 
   3   4  28       14.22       19.55      6.85 o 
   4   4  28        5.69        1.10      6.24 o 
   5   4  28       17.47       31.64      7.83 o 
   6   4  28      138.30      126.50     12.45 o 
   1   5  28      129.13      147.16      9.69 o 
   2   5  28       25.41       26.63      7.27 o 
   3   5  28       19.96       21.56      7.07 o 
   4   5  28        4.53        8.44      7.00 o 
   5   5  28       26.48       35.59      8.81 o 
   0   6  28      155.27      155.27     21.59 o 
   1   6  28        2.59       -2.29      5.94 o 
   2   6  28        6.03       11.65      7.07 o 
   1   1  29      388.24      394.36      9.02 o 
   2   1  29       91.67       90.42      8.25 o 
   3   1  29      177.43      211.93      8.50 o 
   4   1  29     1368.27     1344.29     33.53 o 
   5   1  29       48.64       49.19      6.15 o 
   6   1  29       96.74      108.18      8.98 o 
   7   1  29      715.00      748.39     21.96 o 
   0   2  29       60.45       86.41     12.23 o 
   1   2  29      774.96      729.72     15.52 o 
   2   2  29     2279.07     2067.41     46.72 o 
   3   2  29      358.18      323.40     15.35 o 
   4   2  29      865.36      857.43     20.27 o 
   5   2  29      818.32      803.47     40.53 o 
   6   2  29        7.96       10.82      6.67 o 
   7   2  29      104.81      116.79     12.59 o 
   1   3  29        0.52        1.43      4.62 o 
   2   3  29      418.93      420.93     14.47 o 
   3   3  29      100.50       90.17      9.32 o 
   4   3  29      515.49      516.30     17.07 o 
   5   3  29       13.05       20.43      7.17 o 
   6   3  29       19.29       36.49      9.78 o 
   0   4  29       10.81       20.95      7.52 o 
   1   4  29      256.40      269.95     10.57 o 
   2   4  29        0.08        3.64      5.85 o 
   3   4  29       35.18       39.25      7.90 o 
   4   4  29       12.16       23.01     12.37 o 
   5   4  29       64.45       69.31     12.45 o 
   6   4  29      127.40      141.83     19.63 o 
   1   5  29      133.17      152.11     11.84 o 
   2   5  29       69.65       82.21      9.35 o 
   3   5  29      139.26      140.70     17.94 o 
   4   5  29      100.02      101.59     10.90 o 
   0   6  29        0.12       12.25      9.61 o 
   1   6  29       18.87       19.38      7.23 o 
   2   6  29       50.50       69.68      9.55 o 
   0   0  30     1764.84     1678.68     50.93 o 
   1   0  30      281.63      242.30     12.56 o 
   2   0  30     7959.81     7455.67    144.67 o 
   3   0  30      884.25      791.07     24.01 o 
   4   0  30      779.45      728.81     30.69 o 
   5   0  30      255.98      256.79     13.89 o 
   6   0  30      124.14      146.82     13.56 o 
   7   0  30       30.01       30.63      8.91 o 
   1   1  30       57.67       72.87      8.75 o 
   2   1  30      864.29      816.78     16.88 o 
   3   1  30      130.39      165.63     11.67 o 
   4   1  30      303.76      343.71     11.29 o 
   5   1  30       21.58       41.81      6.62 o 
   6   1  30       50.44       66.88      7.99 o 
   7   1  30      125.95      180.53     12.47 o 
   0   2  30     1031.89      972.81     26.83 o 
   1   2  30      194.81      209.96      8.93 o 
   2   2  30      223.87      237.86     10.82 o 
   3   2  30      436.16      460.51     15.30 o 
   4   2  30        8.49       32.27      6.14 o 
   5   2  30       22.56       38.42      6.79 o 
   6   2  30       90.40      114.43      9.33 o 
   7   2  30        0.19       -2.26      5.33 o 
   1   3  30        0.00       -1.06      4.69 o 
   2   3  30       33.84       44.29      7.09 o 
   3   3  30       21.77       23.88      6.74 o 
   4   3  30       41.73       70.26      9.40 o 
   5   3  30        6.92        7.90      6.52 o 
   6   3  30      103.63      110.91     19.16 o 
   0   4  30      254.13      215.94     24.15 o 
   1   4  30        0.39       -1.48      4.84 o 
   2   4  30      137.43      169.62     17.22 o 
   3   4  30        0.50       -3.95      5.88 o 
   4   4  30      443.17      416.03     16.09 o 
   5   4  30       70.65       69.97      9.49 o 
   1   5  30       43.15       53.80      8.42 o 
   2   5  30        7.21        1.35      6.37 o 
   3   5  30       29.95       28.80      8.21 o 
   4   5  30      136.70      113.58     14.96 o 
   0   6  30      346.42      354.93     20.65 o 
   1   1  31      282.13      257.22      8.69 o 
   2   1  31      922.35      880.11     17.85 o 
   3   1  31      413.14      414.01     11.68 o 
   4   1  31      775.62      730.29     21.07 o 
   5   1  31       46.41       61.22      7.49 o 
   6   1  31      280.11      276.83     12.19 o 
   7   1  31      533.24      560.36     19.31 o 
   0   2  31       23.98       77.48     15.67 o 
   1   2  31       73.76       82.41      8.09 o 
   2   2  31        6.00       34.20      7.71 o 
   3   2  31      211.65      192.08     10.71 o 
   4   2  31      192.74      167.04     11.05 o 
   5   2  31       28.70       28.44      6.44 o 
   6   2  31       87.01       92.60      9.35 o 
   1   3  31       61.39       62.01      7.44 o 
   2   3  31      177.33      204.06     14.09 o 
   3   3  31        2.29       -3.42      5.62 o 
   4   3  31      154.43      152.13     16.42 o 
   5   3  31       53.78       70.03      9.18 o 
   6   3  31        0.77        4.10     19.87 o 
   0   4  31      320.94      288.69     14.74 o 
   1   4  31       18.01       23.69      5.99 o 
   2   4  31       30.48       35.15      7.57 o 
   3   4  31       39.81       35.21      7.89 o 
   4   4  31        4.20       10.35      6.88 o 
   5   4  31       77.87       78.30     10.06 o 
   1   5  31       61.71       77.57      8.32 o 
   2   5  31        9.17       12.46      7.23 o 
   3   5  31      128.61      139.09     11.99 o 
   0   0  32      232.55      192.44     14.00 o 
   1   0  32      268.79      259.96     13.39 o 
   2   0  32      103.74      107.68     12.48 o 
   3   0  32      931.14      907.20     28.61 o 
   4   0  32      134.84      154.08     15.15 o 
   5   0  32       16.80        8.97      6.95 o 
   6   0  32        0.00        4.04      6.80 o 
   7   0  32       11.39       20.99      8.60 o 
   1   1  32      767.44      690.43     15.20 o 
   2   1  32       16.23       34.40      5.43 o 
   3   1  32      235.71      240.40     10.34 o 
   4   1  32       21.46       39.98      6.85 o 
   5   1  32        4.90       11.14      5.52 o 
   6   1  32       15.02       19.85      6.47 o 
   0   2  32     1538.29     1534.90     37.76 o 
   1   2  32       17.39        8.97      5.70 o 
   2   2  32      639.22      560.47     16.91 o 
   3   2  32       35.25       33.11      6.78 o 
   4   2  32       28.03       62.93     13.96 o 
   5   2  32        3.78       12.58      6.91 o 
   6   2  32       12.37       24.71     17.73 o 
   1   3  32      180.04      160.68     10.81 o 
   2   3  32      531.22      520.99     16.79 o 
   3   3  32       35.90       28.45      7.30 o 
   4   3  32       29.66       26.76      7.49 o 
   5   3  32        8.03       28.01      7.88 o 
   0   4  32        1.11        4.34      7.83 o 
   1   4  32       25.91       30.15      7.36 o 
   2   4  32       70.78       72.70      9.98 o 
   3   4  32        0.38        3.63      6.42 o 
   4   4  32        0.04        1.83      6.99 o 
   1   5  32       25.65       18.24      7.34 o 
   2   5  32        2.38       -0.57      6.47 o 
   3   5  32        0.76        1.90      6.85 o 
   1   1  33       34.02       42.83      5.32 o 
   2   1  33       13.96       12.59      5.19 o 
   3   1  33        6.78       12.73      5.23 o 
   4   1  33       12.32       19.25      5.86 o 
   5   1  33      204.58      201.66     12.23 o 
   6   1  33        6.96        9.04      6.10 o 
   0   2  33       54.63       78.32      9.09 o 
   1   2  33        0.94       -4.31      5.00 o 
   2   2  33        4.28       18.39      6.12 o 
   3   2  33        0.56       -0.69      5.54 o 
   4   2  33      406.78      395.28     15.02 o 
   5   2  33        0.97        2.23      6.35 o 
   6   2  33      179.85      186.51     16.69 o 
   1   3  33      201.98      214.73     11.24 o 
   2   3  33       23.85       46.48      7.55 o 
   3   3  33       55.50       50.50      8.02 o 
   4   3  33       38.12       43.90      8.24 o 
   5   3  33       65.56       81.17     10.15 o 
   0   4  33      141.88      161.92     14.68 o 
   1   4  33        4.81        4.03      6.16 o 
   2   4  33       27.87       46.19      8.29 o 
   3   4  33      112.91      118.02     13.48 o 
   4   4  33        1.47        1.80      7.08 o 
   1   5  33      144.43      144.42     11.78 o 
   2   5  33        1.43        6.97      7.04 o 
   0   0  34     1346.47     1276.14     42.85 o 
   1   0  34      143.53      132.96     14.77 o 
   2   0  34      499.51      516.70     20.01 o 
   3   0  34       11.73       21.75      7.39 o 
   4   0  34      474.50      427.83     30.97 o 
   5   0  34        5.93        9.20      7.22 o 
   6   0  34       10.78        2.18      7.29 o 
   1   1  34       48.97       54.75      5.90 o 
   2   1  34       10.58       12.51      5.33 o 
   3   1  34        2.76        5.99      5.35 o 
   4   1  34       43.57       50.69      7.13 o 
   5   1  34       44.68       46.11      7.30 o 
   6   1  34        0.92       -3.32      5.33 o 
   0   2  34       35.17       46.77      9.86 o 
   1   2  34       13.53       19.07      6.13 o 
   2   2  34       47.52       57.01      8.75 o 
   3   2  34       31.05       26.36      7.15 o 
   4   2  34      178.36      219.58     18.09 o 
   5   2  34       11.60       16.97      7.01 o 
   1   3  34      249.27      234.61     11.56 o 
   2   3  34        0.49        1.27      5.84 o 
   3   3  34       45.84       52.84      8.22 o 
   4   3  34        3.26       10.95      7.02 o 
   5   3  34       35.04       30.59      8.26 o 
   0   4  34      105.66      150.82     24.55 o 
   1   4  34       76.15       66.59      8.95 o 
   2   4  34       95.85       63.11      9.17 o 
   3   4  34      188.02      188.74     15.35 o 
   1   1  35      197.81      179.59      9.76 o 
   2   1  35       11.14       -0.59      4.86 o 
   3   1  35       42.17       50.54      6.88 o 
   4   1  35      204.17      225.91     11.16 o 
   5   1  35      116.91      135.21     11.70 o 
   0   2  35      100.79      102.34     12.47 o 
   1   2  35      109.95      112.95      9.42 o 
   2   2  35       75.27       77.30      8.57 o 
   3   2  35        2.88        2.05      6.04 o 
   4   2  35        6.67       17.75      6.98 o 
   5   2  35        7.18       14.91      7.22 o 
   1   3  35        9.32       20.69      6.70 o 
   2   3  35       52.19       73.32      8.90 o 
   3   3  35       49.09       61.01      8.64 o 
   4   3  35       31.60       43.06      8.38 o 
   0   4  35      414.46      450.64     22.33 o 
   1   4  35        7.17        7.62      6.57 o 
   2   4  35       29.34       35.68      8.00 o 
   3   4  35       30.12       37.48      8.55 o 
   0   0  36      198.03      298.87     25.45 o 
   1   0  36      114.74       70.99      9.35 o 
   2   0  36        1.01        0.35      6.29 o 
   3   0  36       75.57       99.83     11.44 o 
   4   0  36        2.42        5.57      7.10 o 
   5   0  36       69.25       75.53     11.28 o 
   1   1  36        8.61       16.97      5.41 o 
   2   1  36        7.29        3.24      5.15 o 
   3   1  36        0.48       -0.12      5.14 o 
   4   1  36       19.96       20.17      6.32 o 
   5   1  36       49.69       55.42      7.84 o 
   0   2  36      174.27      142.78     19.98 o 
   1   2  36       22.28       25.56      6.75 o 
   2   2  36       79.49       97.77      9.52 o 
   3   2  36       42.08       36.37      7.63 o 
   4   2  36       93.25       83.48      9.98 o 
   1   3  36       62.86       78.62      9.66 o 
   2   3  36       55.49       52.47      8.38 o 
   3   3  36        1.48        4.26      6.38 o 
   0   4  36      253.76      299.91     25.44 o 
   1   4  36        6.10       11.56      6.95 o 
   2   4  36       61.28       70.89      9.61 o 
   1   1  37      174.52      172.39     10.71 o 
   2   1  37        9.99        9.51      6.25 o 
   3   1  37       37.93       41.58      6.99 o 
   4   1  37      142.82      138.66     10.47 o 
   0   2  37      632.12      674.91     36.44 o 
   1   2  37       69.09       87.19      8.97 o 
   2   2  37       54.20       57.16      8.16 o 
   3   2  37        5.92       11.84      6.78 o 
   4   2  37       70.75       69.25     13.58 o 
   1   3  37        0.08       -1.89      5.85 o 
   2   3  37        1.07        4.74      6.17 o 
   3   3  37      158.30      184.90     14.95 o 
   0   0  38      263.71      216.03     22.50 o 
   1   0  38       20.74       42.44      8.40 o 
   2   0  38       16.77       16.84      7.27 o 
   3   0  38       18.58       22.99      8.01 o 
   4   0  38        2.96       -0.18      6.64 o 
   1   1  38        9.29        5.72      5.93 o 
   2   1  38       43.80       47.79      8.02 o 
   3   1  38       10.63       18.21      7.14 o 
   4   1  38        5.30        3.88      5.59 o 
   0   2  38       89.51      101.02     17.86 o 
   1   2  38        0.49       -1.27      5.74 o 
   2   2  38       47.84       52.45      8.52 o 
   3   2  38       91.42      103.64     10.47 o 
   1   3  38        9.99        7.73      6.86 o 
   2   3  38      142.48      155.37     16.01 o 
   1   1  39        5.77        4.75      7.02 o 
   2   1  39       12.95       15.15      6.72 o 
   3   1  39       39.11       34.65      7.92 o 
   0   2  39       48.58       65.22     18.16 o 
   1   2  39        9.10        5.83      7.46 o 
   2   2  39       52.25       70.26      9.21 o 
   0   0  40        2.49       -3.33     10.55 o 
   1   0  40        7.33        7.88      8.59 o 
   2   0  40       16.72       20.14      7.81 o 
   1   1  40       26.09       27.97     10.54 o 
   2   1  40       46.27       35.11      7.94 o 
   0   2  40        1.48       12.59     13.52 o 
   1   2  40        8.09       20.93     10.60 o 
   1   1  41      145.42      160.34     19.95 o 
                                                 
